# Supplementary material for: The Identification and Expression Analysis of the Liriodendron chinense F-Box Gene Family
Source: Plants (Basel). 2024 Jan 8;13(2):171. doi: 10.3390/plants13020171 (PMC10819036; doi:10.3390/plants13020171)
Supplement: Supplementary file 1 [file plants-13-00171-s001.zip]

Archive with 19 entries (18 files):
- Figures S1-S10/
- Figures S1-S10/Figure S1.jpg
- Figures S1-S10/Figure S10.png
- Figures S1-S10/Figure S2.png
- Figures S1-S10/Figure S3.jpg
- Figures S1-S10/Figure S4.png
- Figures S1-S10/Figure S5.jpg
- Figures S1-S10/Figure S6.png
- Figures S1-S10/Figure S7.jpg
- Figures S1-S10/Figure S8.png
- Figures S1-S10/Figure S9.jpg
- Table S1.xlsx
- Table S2.xlsx
- Table S3.xlsx
- Table S4.xlsx
- Table S5.xlsx
- Table S6.xlsx
- Table S7.xlsx
- Table S8.xlsx
