# Supplementary material for: The Identification and Expression Analysis of the Liriodendron chinense F-Box Gene Family
Source: Plants (Basel). 2024 Jan 8;13(2):171. doi: 10.3390/plants13020171 (PMC10819036; doi:10.3390/plants13020171)
Supplement: Supplementary file 1 [file plants-13-00171-s001.zip › Table S1.xlsx]

## Sheet: Sheet1
gene.id	sequence length	isoelectric point (pI)	molecular weight (MW)
Lchi13759	318	4.44	35652.3
Lchi30203	296	4.61	34464.9
Lchi09730	418	4.67	47426
Lchi01081	330	4.84	37219.1
Lchi05328	268	4.85	29801.8
Lchi19539	454	4.86	50282.9
Lchi17375	503	5.1	57851.4
Lchi27116	458	5.11	52922.1
Lchi15287	304	5.14	34531.2
Lchi27083	184	5.17	21209.9
Lchi02623	413	5.18	46106.7
Lchi22778	237	5.23	26578.8
Lchi02758	993	5.23	108284
Lchi30469	558	5.26	63154.2
Lchi27132	404	5.36	46122.6
Lchi04449	174	5.37	19919.8
Lchi21894	442	5.4	50763.7
Lchi12045	519	5.42	57508
Lchi10475	416	5.48	47383
Lchi02190	370	5.54	41149
Lchi21895	444	5.62	50261.9
Lchi17374	449	5.62	51477.1
Lchi23560	661	5.65	73464.9
Lchi34969	339	5.74	37234.2
Lchi14963	341	5.74	38138.2
Lchi32888	488	5.74	54369
Lchi03271	609	5.78	66349.7
Lchi31193	847	5.79	95150.9
Lchi12053	277	5.89	30649.9
Lchi27131	412	5.92	47103.7
Lchi12425	1582	5.92	181875
Lchi22847	356	5.94	40508.2
Lchi13056	494	6	57886.5
Lchi31059	609	6.05	67174.9
Lchi00669	418	6.1	45675.2
Lchi28039	419	6.11	47838.7
Lchi01904	395	6.12	45806
Lchi14157	369	6.15	40962.3
Lchi06993	381	6.15	43786.9
Lchi30868	431	6.15	49519.8
Lchi33312	439	6.15	50101.3
Lchi28971	485	6.17	55945.6
Lchi34026	259	6.18	30033.8
Lchi34124	261	6.21	29665
Lchi34216	387	6.27	44642.3
Lchi08343	389	6.27	44803.2
Lchi23958	442	6.32	50405.3
Lchi23959	464	6.32	52824.3
Lchi06004	919	6.35	97629.2
Lchi27335	271	6.36	30440.2
Lchi35257	659	6.44	70582.1
Lchi04421	573	6.49	64003.1
Lchi07256	402	6.54	46441.1
Lchi23963	431	6.69	49120
Lchi12403	194	6.71	22467.7
Lchi08342	422	6.73	48037.2
Lchi06511	390	6.75	44671.4
Lchi33450	839	6.85	95465.7
Lchi17021	426	6.89	48163.4
Lchi18994	429	6.9	49554.3
Lchi13498	610	6.92	66180.5
Lchi35388	402	6.94	46482.1
Lchi33849	419	6.96	48400.1
Lchi13494	622	6.96	67511.1
Lchi31707	360	6.98	41161.9
Lchi01465	490	7.01	54718.4
Lchi09127	314	7.09	36626.9
Lchi27061	438	7.14	51492
Lchi01743	681	7.2	74777.5
Lchi00584	393	7.21	44819.9
Lchi03021	704	7.24	78661.4
Lchi12429	369	7.25	41913.2
Lchi05169	440	7.28	48615.8
Lchi02608	382	7.42	42185.6
Lchi00327	303	7.49	33843.8
Lchi05330	430	7.5	47849
Lchi27482	248	7.54	27095
Lchi16965	227	7.56	25164.3
Lchi05521	664	7.57	70445.8
Lchi31654	717	7.61	76685
Lchi16797	388	7.62	43062
Lchi27133	260	7.68	29774.6
Lchi33997	305	7.85	35424.7
Lchi22848	367	7.88	42063.2
Lchi32431	460	7.88	53395.6
Lchi30753	748	7.88	85238.7
Lchi12949	423	7.94	48598
Lchi32338	367	7.96	41787.1
Lchi09042	1461	7.96	165758
Lchi04963	298	7.98	33402.1
Lchi09458	462	8.08	52818.7
Lchi23970	430	8.11	49699.4
Lchi10916	355	8.14	40804.5
Lchi17781	388	8.21	45055.7
Lchi21278	514	8.22	59575.4
Lchi27117	462	8.26	52818.7
Lchi05897	291	8.29	32747.5
Lchi20923	493	8.31	53542
Lchi16452	572	8.34	64584.9
Lchi04815	370	8.36	40919.6
Lchi14050	819	8.4	91050.1
Lchi13211	354	8.42	39523.4
Lchi22999	684	8.46	79469.8
Lchi34096	238	8.57	26636.9
Lchi35363	380	8.59	44073.8
Lchi16496	431	8.64	49821.5
Lchi26079	350	8.74	40500.8
Lchi06522	926	8.74	100567
Lchi11611	395	8.78	43951.9
Lchi03935	422	8.83	47380
Lchi26033	412	8.84	47930.1
Lchi24582	992	8.84	113422
Lchi05172	476	8.85	54080.2
Lchi24704	675	8.88	76004.9
Lchi21166	468	8.9	54319.3
Lchi15949	342	8.94	39169.1
Lchi31981	397	8.95	45418
Lchi00140	539	8.97	60225.9
Lchi21170	468	8.99	54193.1
Lchi29307	95	9	10713.5
Lchi15097	533	9.02	60452.5
Lchi15076	468	9.06	52210.3
Lchi05098	647	9.08	73793.1
Lchi01886	473	9.11	52212.8
Lchi17591	1002	9.13	111895
Lchi28264	325	9.27	37237.7
Lchi05563	456	9.27	51502.5
Lchi29480	371	9.34	41687.6
Lchi31398	426	9.41	47255.2
Lchi01713	426	9.41	47838.8
Lchi09383	570	9.42	64456
Lchi18490	425	9.49	47524.4
Lchi16857	472	9.49	52718.9
Lchi22556	507	9.52	57373.3
Lchi00678	422	9.56	47362.9
Lchi00483	408	9.61	45107.2
Lchi00484	408	9.61	45107.2
Lchi04403	410	9.74	45466.6
Lchi04823	417	9.75	46872.2
Lchi11324	379	9.86	42224.5
Lchi15582	158	9.91	17721.4
Lchi35474	137	10.5	15917.9
Lchi17321	183	6.70	20990
Lchi33408	402	6.94	46482.1
