# Supplementary material for: The Identification and Expression Analysis of the Liriodendron chinense F-Box Gene Family
Source: Plants (Basel). 2024 Jan 8;13(2):171. doi: 10.3390/plants13020171 (PMC10819036; doi:10.3390/plants13020171)
Supplement: Supplementary file 1 [file plants-13-00171-s001.zip › Table S2.xlsx]

## Sheet: Sheet1
ID	famiy	Number of introns	Number of exons	Number of UTRs
Lchi06511	FBA	1	1	2
Lchi07256	FBA	0	1	2
Lchi18994	FBA	0	1	1
Lchi22847	FBA	0	1	2
Lchi22848	FBA	0	1	2
Lchi31707	FBA	0	1	2
Lchi33408	FBA	0	1	2
Lchi33849	FBA	3	1	5
Lchi35363	FBA	0	1	2
Lchi35388	FBA	0	1	2
Lchi09127	FBD	2	3	1
Lchi09458	FBD	3	2	4
Lchi12425	FBD	10	10	0
Lchi12429	FBD	1	2	0
Lchi12949	FBD	2	2	2
Lchi13056	FBD	2	3	1
Lchi16496	FBD	1	2	1
Lchi17374	FBD	1	2	0
Lchi17375	FBD	2	3	1
Lchi21166	FBD	2	3	2
Lchi21170	FBD	2	3	2
Lchi21278	FBD	4	4	2
Lchi21894	FBD	1	2	2
Lchi21895	FBD	3	3	3
Lchi23958	FBD	1	2	2
Lchi23959	FBD	1	2	0
Lchi23963	FBD	3	4	0
Lchi23970	FBD	3	3	1
Lchi27116	FBD	1	2	1
Lchi27117	FBD	3	2	4
Lchi27131	FBD	3	3	2
Lchi27132	FBD	2	3	0
Lchi27133	FBD	1	2	0
Lchi28039	FBD	1	2	0
Lchi28971	FBD	2	3	2
Lchi30868	FBD	4	5	0
Lchi32338	FBD	1	2	0
Lchi33312	FBD	1	2	0
Lchi33450	FBD	8	9	0
Lchi00669	FBDUF	1	2	0
Lchi34216	FBDUF	2	1	4
Lchi00678	FBK	1	2	0
Lchi02608	FBK	2	2	3
Lchi04823	FBK	0	1	1
Lchi05169	FBK	1	2	1
Lchi05330	FBK	6	7	0
Lchi05563	FBK	2	3	1
Lchi09383	FBK	2	3	0
Lchi13211	FBK	1	2	2
Lchi14050	FBK	2	3	0
Lchi16797	FBK	1	2	0
Lchi24704	FBK	4	5	1
Lchi31398	FBK	1	2	0
Lchi32888	FBK	3	4	0
Lchi34969	FBK	0	1	1
Lchi05521	FBL	1	2	2
Lchi06522	FBL	3	4	0
Lchi06993	FBL	1	2	1
Lchi16965	FBL	4	5	2
Lchi20923	FBL	2	3	0
Lchi22999	FBL	7	8	0
Lchi23560	FBL	4	5	1
Lchi30203	FBL	2	2	3
Lchi31654	FBL	2	3	1
Lchi35257	FBL	1	2	2
Lchi00140	FBO	4	5	0
Lchi01886	FBO	5	6	1
Lchi03021	FBO	1	2	0
Lchi03271	FBO	1	2	0
Lchi04421	FBO	3	3	3
Lchi06004	FBO	11	12	0
Lchi09042	FBO	3	4	0
Lchi09730	FBO	3	4	1
Lchi12053	FBO	1	2	2
Lchi14157	FBO	4	5	2
Lchi16452	FBO	2	3	2
Lchi16857	FBO	11	12	2
Lchi17591	FBO	1	2	1
Lchi29480	FBO	4	5	0
Lchi30753	FBO	5	6	0
Lchi31059	FBO	1	2	2
Lchi31193	FBO	11	12	0
Lchi04963	FBP	2	3	2
Lchi15287	FBP	2	3	2
Lchi34124	FBP	1	2	0
Lchi00483	FBT	5	5	2
Lchi00484	FBT	5	5	1
Lchi03935	FBT	5	6	1
Lchi04403	FBT	6	5	3
Lchi11324	FBT	3	4	0
Lchi11611	FBT	3	4	2
Lchi15582	FBT	1	2	2
Lchi18490	FBT	8	4	7
Lchi22778	FBT	3	4	0
Lchi00327	FBX	1	2	0
Lchi00584	FBX	0	1	1
Lchi01713	FBX	8	9	1
Lchi01743	FBX	1	2	0
Lchi01904	FBX	1	2	0
Lchi02623	FBX	1	1	3
Lchi05098	FBX	4	5	0
Lchi05172	FBX	4	2	5
Lchi05328	FBX	1	2	0
Lchi05897	FBX	1	2	0
Lchi08342	FBX	0	1	1
Lchi08343	FBX	0	1	2
Lchi13494	FBX	11	12	2
Lchi13498	FBX	11	12	2
Lchi14963	FBX	1	2	1
Lchi15076	FBX	1	2	0
Lchi15949	FBX	6	7	1
Lchi17321	FBX	1	2	0
Lchi17781	FBX	4	5	2
Lchi22556	FBX	3	3	2
Lchi24582	FBX	9	10	0
Lchi26033	FBX	1	3	2
Lchi26079	FBX	3	4	1
Lchi27061	FBX	0	1	2
Lchi30469	FBX	3	4	0
Lchi31981	FBX	2	3	0
Lchi32431	FBX	2	3	2
Lchi34026	FBX	1	2	0
Lchi34096	FBX	1	2	2
Lchi35474	FBX	1	2	0
Lchi01081	FBXL	8	9	2
Lchi01465	FBXL	1	2	1
Lchi02190	FBXL	2	3	1
Lchi02758	FBXL	16	17	2
Lchi04449	FBXL	4	4	3
Lchi04815	FBXL	0	1	1
Lchi10475	FBXL	1	1	3
Lchi10916	FBXL	3	4	1
Lchi12045	FBXL	13	12	3
Lchi12403	FBXL	1	2	0
Lchi13759	FBXL	2	2	3
Lchi15097	FBXL	1	2	1
Lchi17021	FBXL	1	2	1
Lchi19539	FBXL	1	2	1
Lchi27083	FBXL	3	4	0
Lchi27335	FBXL	1	2	0
Lchi27482	FBXL	4	5	2
Lchi28264	FBXL	10	11	1
Lchi29307	FBXL	2	2	2
Lchi33997	FBXL	2	2	3
