# Supplementary material for: The Identification and Expression Analysis of the Liriodendron chinense F-Box Gene Family
Source: Plants (Basel). 2024 Jan 8;13(2):171. doi: 10.3390/plants13020171 (PMC10819036; doi:10.3390/plants13020171)
Supplement: Supplementary file 1 [file plants-13-00171-s001.zip › Table S3.xlsx]

## Sheet: Sheet1
Seq_1	Seq_2	Ka	Ks	Ka_Ks	EffectiveLen	AverageS-sites	AverageN-sites	cN	cS	pN	pS	Note
Lchi00483	Lchi00484	0	0.00341492	0	1224	293.5	930.5	0	1	0	0.00340716
Lchi08342	Lchi08343	0.00334076	0.0037547	0.889755	1167	267	900	3	1	0.00333333	0.00374532
Lchi17374	Lchi17375	0.396888	1.04856	0.378509	1266	291.75	974.25	300.25	164.75	0.308186	0.564696
Lchi21894	Lchi21895	0.174184	0.29869	0.583162	1311	299.333	1011.67	157.25	73.75	0.155437	0.246381
Lchi22847	Lchi22848	0.198683	0.369631	0.537516	1053	249	804	140.333	72.6667	0.174544	0.291834
Lchi23959	Lchi23958	0.177416	0.358543	0.494825	1269	287.417	981.583	155.083	81.9167	0.157993	0.28501
Lchi27116	Lchi27117	0.232208	0.619854	0.374617	1365	308	1057	211.083	129.917	0.1997	0.421807
Lchi27131	Lchi27132	0.177958	0.296026	0.601157	1179	269.5	909.5	144.083	65.9167	0.15842	0.244589
