# Supplementary material for: The Identification and Expression Analysis of the Liriodendron chinense F-Box Gene Family
Source: Plants (Basel). 2024 Jan 8;13(2):171. doi: 10.3390/plants13020171 (PMC10819036; doi:10.3390/plants13020171)
Supplement: Supplementary file 1 [file plants-13-00171-s001.zip › Table S4.xlsx]

## Sheet: Sheet 1
gene_id	family	protein location	score
Lchi06511	FBA	Cytoplasmic	2.47
Lchi18994	FBA	Cytoplasmic	3.88
Lchi22848	FBA	Cytoplasmic	2.37
Lchi31707	FBA	Cytoplasmic	2.64
Lchi33849	FBA	Cytoplasmic	2.84
Lchi17374	FBD	Cytoplasmic	2.72
Lchi21278	FBD	Cytoplasmic	3.15
Lchi21895	FBD	Cytoplasmic	3.07
Lchi23958	FBD	Cytoplasmic	3.31
Lchi23959	FBD	Cytoplasmic	3.69
Lchi23963	FBD	Cytoplasmic	3.01
Lchi27117	FBD	Cytoplasmic	2.72
Lchi27132	FBD	Cytoplasmic	3.8
Lchi28039	FBD	Cytoplasmic	6.8
Lchi28971	FBD	Cytoplasmic	2.93
Lchi33312	FBD	Cytoplasmic	5.8
Lchi05169	FBK	Cytoplasmic	2.52
Lchi06993	FBL	Cytoplasmic	2.27
Lchi23560	FBL	Cytoplasmic	2.28
Lchi30753	FBO	Cytoplasmic	2.72
Lchi31193	FBO	Cytoplasmic	2.62
Lchi27061	FBX	Cytoplasmic	4.71
Lchi09458	FBD	Cytoplasmic	2.58
Lchi34216	FBDUF	Extracellular	5.47
Lchi02608	FBK	Extracellular	8.43
Lchi13211	FBK	Extracellular	7.04
Lchi05897	FBX	Extracellular	5.4
Lchi17321	FBX	Extracellular	6.48
Lchi17781	FBX	Extracellular	3.12
Lchi26079	FBX	Extracellular	5.24
Lchi34096	FBX	Extracellular	4.49
Lchi01081	FBXL	Extracellular	3.3
Lchi04449	FBXL	Extracellular	7.47
Lchi27335	FBXL	Extracellular	5.94
Lchi27482	FBXL	Extracellular	4.18
Lchi09127	FBD	Golgi	6.24
Lchi16797	FBK	Golgi	9.39
Lchi28264	FBXL	Golgi	6.52
Lchi12949	FBD	Mitochondrial	6.91
Lchi16496	FBD	Mitochondrial	7.69
Lchi21894	FBD	Mitochondrial	3.21
Lchi23970	FBD	Mitochondrial	3.89
Lchi27131	FBD	Mitochondrial	5.05
Lchi27133	FBD	Mitochondrial	8.4
Lchi00678	FBK	Mitochondrial	3.19
Lchi04823	FBK	Mitochondrial	9.06
Lchi05563	FBK	Mitochondrial	3.53
Lchi14050	FBK	Mitochondrial	5.22
Lchi24704	FBK	Mitochondrial	6.84
Lchi32888	FBK	Mitochondrial	3.48
Lchi03021	FBO	Mitochondrial	2.37
Lchi09042	FBO	Mitochondrial	4.46
Lchi12053	FBO	Mitochondrial	2.39
Lchi16857	FBO	Mitochondrial	6.9
Lchi29480	FBO	Mitochondrial	2.44
Lchi01713	FBX	Mitochondrial	3.64
Lchi14963	FBX	Mitochondrial	3.25
Lchi15076	FBX	Mitochondrial	4.31
Lchi15949	FBX	Mitochondrial	6.1
Lchi24582	FBX	Mitochondrial	7.63
Lchi26033	FBX	Mitochondrial	3.64
Lchi31981	FBX	Mitochondrial	2.95
Lchi35474	FBX	Mitochondrial	8.75
Lchi01465	FBXL	Mitochondrial	3.37
Lchi04815	FBXL	Mitochondrial	3.33
Lchi10916	FBXL	Mitochondrial	2.91
Lchi15097	FBXL	Mitochondrial	7.53
Lchi17021	FBXL	Mitochondrial	2.51
Lchi27083	FBXL	Mitochondrial	3.71
Lchi22847	FBA	Nuclear	2.68
Lchi12425	FBD	Nuclear	3.35
Lchi00669	FBDUF	Nuclear	9.87
Lchi05330	FBK	Nuclear	9.9
Lchi31398	FBK	Nuclear	9.96
Lchi34969	FBK	Nuclear	9.92
Lchi05521	FBL	Nuclear	9.99
Lchi06522	FBL	Nuclear	4.34
Lchi20923	FBL	Nuclear	9.96
Lchi22999	FBL	Nuclear	2.54
Lchi30203	FBL	Nuclear	9.99
Lchi31654	FBL	Nuclear	9.98
Lchi35257	FBL	Nuclear	9.97
Lchi03271	FBO	Nuclear	9.97
Lchi04421	FBO	Nuclear	9.99
Lchi06004	FBO	Nuclear	9.66
Lchi09730	FBO	Nuclear	9.94
Lchi16452	FBO	Nuclear	9.96
Lchi17591	FBO	Nuclear	2.2
Lchi31059	FBO	Nuclear	9.84
Lchi04963	FBP	Nuclear	9.96
Lchi15287	FBP	Nuclear	9.92
Lchi34124	FBP	Nuclear	9.94
Lchi00483	FBT	Nuclear	9.95
Lchi00484	FBT	Nuclear	9.95
Lchi03935	FBT	Nuclear	9.97
Lchi04403	FBT	Nuclear	9.97
Lchi11324	FBT	Nuclear	9.91
Lchi11611	FBT	Nuclear	9.98
Lchi15582	FBT	Nuclear	9.87
Lchi18490	FBT	Nuclear	9.91
Lchi22778	FBT	Nuclear	9.87
Lchi00327	FBX	Nuclear	9.99
Lchi05328	FBX	Nuclear	9.84
Lchi08343	FBX	Nuclear	3.17
Lchi22556	FBX	Nuclear	2.45
Lchi30469	FBX	Nuclear	2.74
Lchi34026	FBX	Nuclear	9.94
Lchi02190	FBXL	Nuclear	9.86
Lchi12045	FBXL	Nuclear	9.99
Lchi12403	FBXL	Nuclear	9.91
Lchi13759	FBXL	Nuclear	9.97
Lchi12429	FBD	Peroxisomal	6.22
Lchi32338	FBD	Peroxisomal	7.9
Lchi16965	FBL	Peroxisomal	7.84
Lchi05172	FBX	Peroxisomal	9.25
Lchi29307	FBXL	Peroxisomal	5.54
Lchi07256	FBA	Plasma membrane	2.29
Lchi33408	FBA	Plasma membrane	2.1
Lchi35363	FBA	Plasma membrane	2.92
Lchi35388	FBA	Plasma membrane	2.1
Lchi13056	FBD	Plasma membrane	2.6
Lchi17375	FBD	Plasma membrane	2.8
Lchi21166	FBD	Plasma membrane	2.88
Lchi21170	FBD	Plasma membrane	2.6
Lchi27116	FBD	Plasma membrane	2.77
Lchi30868	FBD	Plasma membrane	2.31
Lchi33450	FBD	Plasma membrane	2.74
Lchi09383	FBK	Plasma membrane	3.86
Lchi00140	FBO	Plasma membrane	6.69
Lchi01886	FBO	Plasma membrane	9.81
Lchi14157	FBO	Plasma membrane	3.82
Lchi00584	FBX	Plasma membrane	3.6
Lchi01743	FBX	Plasma membrane	3.08
Lchi01904	FBX	Plasma membrane	2.67
Lchi02623	FBX	Plasma membrane	5.26
Lchi05098	FBX	Plasma membrane	5.13
Lchi13494	FBX	Plasma membrane	6.85
Lchi13498	FBX	Plasma membrane	6.85
Lchi32431	FBX	Plasma membrane	2.79
Lchi02758	FBXL	Plasma membrane	2.37
Lchi10475	FBXL	Plasma membrane	2.33
Lchi19539	FBXL	Plasma membrane	2.88
Lchi33997	FBXL	Plasma membrane	4.72
Lchi08342	FBX	Vacuolar	9.5
