# Supplementary material for: The Identification and Expression Analysis of the Liriodendron chinense F-Box Gene Family
Source: Plants (Basel). 2024 Jan 8;13(2):171. doi: 10.3390/plants13020171 (PMC10819036; doi:10.3390/plants13020171)
Supplement: Supplementary file 1 [file plants-13-00171-s001.zip › Table S5.xlsx]

## Sheet: Sheet1
Name	bract	bract	bract	bract-average	shoot_apex	shoot_apex	shoot_apex	shoot_apex-average	leaf	leaf	leaf-average	sepal	sepal	sepal-average	stamen	stamen	stamen-average	pistil	pistil	pistii-average	petal	petal	petal-average
Lchi06511	3.35869	2.30851	3.19582	2.95434	4.87827	6.78117	4.52663	5.39536	2.10143	1.54632	1.82388	3.35077	4.22526	3.78801	4.1043	4.67521	4.38975	4.58104	7.03494	5.80799	4.05125	3.95639	4.00382
Lchi07256	5.42396	0	4.70115	3.37504	5.87543	4.5143	5.62653	5.33876	1.5406	1.51819	1.5294	4.72231	5.38074	5.05152	5.29898	5.44312	5.37105	5.24398	5.87781	5.5609	3.83719	2.63696	3.23707
Lchi18994	0	0	0	0	0	0	0	0	0	0	0	0	0	0	3.38335	6.60499	4.99417	0	0	0	0	0	0
Lchi22847	0	0	0	0	0	0	0	0	0	0	0	0	0	0	1.60196	0.440921	1.02144	0	0	0	0	0	0
Lchi22848	10.5039	9.98963	11.2381	10.5772	9.23738	10.8763	8.61813	9.57726	8.29647	6.38748	7.34198	10.5898	7.44905	9.01944	4.88034	4.8594	4.86987	6.1197	5.75858	5.93914	8.09972	6.52096	7.31034
Lchi31707	2.33327	0	2.71927	1.68418	2.30272	2.89218	2.21003	2.46831	2.01474	2.44935	2.23205	3.12788	3.27438	3.20113	1.72765	1.70916	1.71841	2.38435	3.57695	2.98065	2.70477	2.55329	2.62903
Lchi33408	0.159776	0	0.495354	0.218377	0.340265	1.21383	0.356356	0.636816	0.022278	0.087103	0.0546905	0.3879	0.436917	0.412409	1.21449	0	0.607244	0.193161	0.71006	0.451611	0.251964	0.38231	0.317137
Lchi33849	8.84963	8.4301	9.3001	8.85995	8.53721	6.45344	7.43613	7.47559	9.04393	8.95272	8.99832	8.25497	6.97698	7.61598	12.6365	13.1508	12.8937	9.60311	11.2705	10.4368	9.20126	7.77559	8.48842
Lchi35363	0.073248	0	0.030175	0.0344743	0	0	0.06535	0.0217833	0	0	0	0.10555	0.025422	0.065486	0.249954	0.216093	0.233023	0.130691	0.183401	0.157046	0.02967	0	0.014835
Lchi35388	0	0	0	0	0	0	0	0	0	0	0	0	0	0	1.7591	1.34124	1.55017	0	0	0	0	0	0
Lchi09127	0	0	0	0	0	0	0	0	0	0	0	0	0	0	0.071499	0	0.0357495	0	0	0	0	0	0
Lchi09458	1.16475	0	0.637352	0.600702	4.25121	5.20372	3.43813	4.29769	0.65303	0.565774	0.609402	0.056769	0.311419	0.184094	0.210078	0.027819	0.118948	0.182006	2.06752	1.12477	0.870512	0.68689	0.778701
Lchi12425	2.1943	2.02384	2.19146	2.13653	1.51534	1.63771	1.62285	1.59196	1.05953	1.48593	1.27273	1.92252	2.07103	1.99677	1.61005	1.89156	1.75081	1.74203	1.98421	1.86312	2.25348	1.64546	1.94947
Lchi12429	0	0	0	0	0	0	0	0	0	0	0	0	0	0	0	0	0	0	0	0	0	0	0
Lchi12949	3.93406	0	3.37052	2.43486	6.89908	5.70531	6.26512	6.28984	1.53815	1.15792	1.34803	3.94098	3.05901	3.5	3.0794	2.07553	2.57746	3.67587	3.99613	3.836	1.83925	2.11985	1.97955
Lchi13056	0.614123	0	0.892044	0.502056	1.09595	0.831008	2.84285	1.58994	0.141016	0.191295	0.166156	0.229723	0.457441	0.343582	2.00457	1.05308	1.52882	1.78811	0.923143	1.35563	0.064253	0.125344	0.0947985
Lchi16496	3.71008	2.82494	3.32074	3.28525	4.26956	5.12091	3.8583	4.41626	2.00799	1.7274	1.8677	3.68068	4.19955	3.94011	5.20211	4.72122	4.96166	4.32781	4.73455	4.53118	2.57109	2.48503	2.52806
Lchi17374	0.078954	0	0.195596	0.0915167	0	0	0.079276	0.0264253	0.06797	0.043	0.055485	0.057254	0.082295	0.0697745	0.180151	0.131434	0.155793	0.079351	0.197768	0.13856	0	0.035175	0.0175875
Lchi17375	4.01663	5.04924	7.13159	5.39915	2.48924	0.813012	2.71221	2.00482	2.44382	3.44388	2.94385	1.97368	1.46793	1.7208	0.588445	0.8778	0.733123	2.78532	1.93524	2.36028	0.523935	0.429332	0.476634
Lchi21166	5.04834	5.51175	4.54271	5.03427	5.19289	6.03944	6.05602	5.76278	1.07498	1.24272	1.15885	4.12413	3.33138	3.72775	8.70742	7.00234	7.85488	4.23864	5.66582	4.95223	2.49484	1.72212	2.10848
Lchi21170	4.00767	0	5.28591	3.09786	2.79216	4.76185	3.60872	3.72091	2.67013	2.94566	2.80789	3.09172	2.49364	2.79268	5.65456	7.11484	6.3847	2.49678	3.18776	2.84227	1.55284	2.12405	1.83845
Lchi21278	4.91598	9.83899	3.81653	6.1905	4.16021	4.75229	5.12753	4.68001	2.7071	2.04241	2.37476	4.48075	4.56932	4.52503	2.77135	3.27263	3.02199	3.90222	4.46175	4.18199	4.79896	5.76805	5.2835
Lchi21894	4.62983	3.9428	4.79356	4.4554	7.7168	6.03485	4.98543	6.24569	3.0036	2.93765	2.97062	5.66451	6.56662	6.11557	4.59207	3.30542	3.94874	7.00117	7.99161	7.49639	5.17588	4.48229	4.82909
Lchi21895	6.22914	3.92078	6.69374	5.61455	8.99446	9.9482	7.44991	8.79752	2.6371	2.96701	2.80205	4.23544	5.23269	4.73406	6.78561	6.83252	6.80907	11.7934	13.4228	12.6081	6.2503	6.42766	6.33898
Lchi23958	0.845449	3.9428	0.997175	1.92847	0.650492	0.635247	0.7815	0.68908	0.138628	0.284996	0.211812	0.846177	0.986041	0.916109	0.964324	1.98772	1.47602	0.458512	1.26051	0.85951	0.907596	0.896459	0.902027
Lchi23959	2.67203	1.85669	2.81772	2.44881	1.83789	1.79441	2.30871	1.98034	0.543815	0.681359	0.612587	2.88879	3.63484	3.26182	4.26097	2.9457	3.60333	3.04783	4.41457	3.7312	3.8592	2.90636	3.38278
Lchi23963	1.232	0	0.696163	0.64272	1.51377	1.06399	0.886675	1.15481	0.072196	0.04551	0.058853	0.940709	1.68709	1.3139	1.81285	1.167	1.48992	2.88536	5.72926	4.30731	2.89179	2.7124	2.8021
Lchi23970	0.273446	0	0.419164	0.23087	0.910491	0	0.735865	0.548785	0	0.461165	0.230582	0.245655	0.310636	0.278146	0.847714	1.14334	0.995529	0.567175	1.17884	0.873008	0.540252	0.24048	0.390366
Lchi27116	1.54078	0	0.853171	0.797982	18.4661	28.1924	21.0994	22.586	0.110527	0.146864	0.128695	1.46507	5.7108	3.58793	2.41553	0.987293	1.70141	12.7806	23.5854	18.183	9.3428	5.6796	7.5112
Lchi27117	0.073558	0	0	0.0245193	3.79762	4.41758	3.01494	3.74338	0.374811	0.264507	0.319659	0.21979	0.741161	0.480475	0.637931	0.395227	0.516579	1.14576	2.48997	1.81787	1.87078	1.38544	1.62811
Lchi27131	0.72549	0	0.626035	0.450508	1.98402	2.77583	1.76673	2.17553	0.403906	0.454855	0.42938	0.763329	1.21463	0.988982	1.50366	0.853182	1.17842	2.41562	2.67611	2.54586	0.481933	0.624842	0.553388
Lchi27132	4.48878	4.41382	4.46436	4.45565	6.98135	4.98046	5.67599	5.87927	3.86786	2.65049	3.25917	3.16098	3.8299	3.49544	2.92844	2.8234	2.87592	4.83224	7.96473	6.39848	2.8267	3.52757	3.17713
Lchi27133	0.373557	4.03012	0.407063	1.60358	1.42258	0.652098	1.71966	1.26478	0.237515	0.089561	0.163538	0.175209	0.602528	0.388868	1.07464	0.454133	0.764388	1.16086	1.4013	1.28108	0.049822	0.650851	0.350336
Lchi28039	1.26059	0	1.39639	0.885662	1.73463	1.86139	2.33646	1.97749	1.24605	0.710646	0.978348	1.34366	1.50312	1.42339	0.382416	0.706146	0.544281	0.856041	2.48627	1.67115	1.01755	1.20921	1.11338
Lchi28971	0.610129	0	0.77865	0.462926	1.16071	0.991455	0.889021	1.01373	0.494445	0.567265	0.530855	0.678345	0.898159	0.788252	1.4962	2.11355	1.80487	1.08268	1.03399	1.05834	0.54746	0.768845	0.658152
Lchi30868	3.51471	4.06848	3.39543	3.65954	6.51732	5.2446	4.79596	5.51929	4.0776	3.93142	4.00451	3.1351	4.29782	3.71646	2.29771	1.95846	2.12809	5.10514	6.69514	5.90014	3.8213	3.47808	3.64969
Lchi32338	0	0	0	0	0	0	0	0	0	0	0	0	0	0	0	0	0	0	0	0	0	0	0
Lchi33312	1.07689	0	1.39779	0.824895	1.60668	2.88933	2.30348	2.2665	0.315884	0.527447	0.421666	0.972893	1.25215	1.11252	1.60721	1.00381	1.30551	2.21169	2.84451	2.5281	1.71139	1.2882	1.49979
Lchi33450	1.03646	0	0.963509	0.666657	1.40277	1.0539	1.37821	1.27829	1.04984	1.05982	1.05483	1.27577	1.2458	1.26078	1.04572	1.01821	1.03196	1.83107	2.45464	2.14286	1.89003	1.55094	1.72049
Lchi00669	20.7362	10.5694	17.0407	16.1154	3.37364	7.75043	10.9226	7.34888	13.4514	2.39989	7.92567	4.38212	3.2654	3.82376	16.1904	20.5141	18.3523	32.9068	17.0696	24.9882	5.10668	6.31151	5.70909
Lchi34216	42.3923	20.9836	38.0814	33.8191	54.1784	62.029	64.7136	60.307	34.4875	30.1791	32.3333	34.1095	39.0309	36.5702	36.4363	32.747	34.5917	42.6334	59.1939	50.9136	43.0635	36.6051	39.8343
Lchi00678	5.20649	8.35486	6.44414	6.66849	6.32194	7.74201	6.1982	6.75405	3.79567	5.15645	4.47606	7.65789	6.15853	6.90821	15.4183	10.4977	12.958	6.34479	7.00081	6.6728	6.00176	6.11248	6.05712
Lchi02608	26.4302	21.338	22.3467	23.3716	77.5149	87.8711	84.9733	83.4531	86.8388	130.679	108.759	26.899	24.2726	25.5858	44.4978	35.1246	39.8112	54.2507	83.5476	68.8991	25.1368	18.0588	21.5978
Lchi04823	18.9553	10.6013	18.5515	16.036	21.3755	29.5584	27.9839	26.3059	11.1872	10.5629	10.8751	20.1171	17.6498	18.8834	21.5989	16.7353	19.1671	29.9412	32.1998	31.0705	16.3506	13.7173	15.034
Lchi05169	15.8514	31.7206	22.9892	23.5204	13.151	11.0202	11.9313	12.0342	13.7789	10.3839	12.0814	17.3987	20.0014	18.7	16.7854	19.4947	18.14	12.9039	9.17795	11.0409	30.6864	28.0893	29.3878
Lchi05330	4.82261	2.04015	5.75566	4.20614	2.28114	2.79733	2.95061	2.67636	1.00466	0.294934	0.649799	1.94138	1.46863	1.705	2.99145	2.99177	2.99161	3.96791	2.18576	3.07683	2.69921	1.70587	2.20254
Lchi05563	13.8634	20.8651	18.2433	17.6572	19.4882	25.9726	23.2523	22.9044	9.53479	8.56397	9.04938	13.3174	8.88058	11.099	18.5562	17.7106	18.1334	25.1963	25.2933	25.2448	7.97888	8.28412	8.1315
Lchi09383	3.25051	2.90027	2.51331	2.88803	5.09736	7.44791	6.09475	6.21334	4.64938	4.0316	4.34049	0.949342	1.11003	1.02969	3.04367	4.49139	3.76753	4.56043	8.05292	6.30667	1.77061	1.66691	1.71876
Lchi13211	13.244	13.0926	13.0726	13.1364	12.4868	17.3212	15.1738	14.9939	6.91854	7.57074	7.24464	13.7854	14.4523	14.1189	18.0871	16.198	17.1426	18.2123	20.8388	19.5256	10.8645	11.055	10.9597
Lchi14050	10.6421	17.2365	13.2582	13.7123	11.697	13.0293	12.0409	12.2557	8.69333	6.6344	7.66386	12.1564	8.9811	10.5688	8.65241	8.70292	8.67767	11.1884	10.0079	10.5982	8.11102	9.007	8.55901
Lchi16797	6.6774	4.64759	6.34551	5.89017	10.9214	14.2379	9.95738	11.7056	3.89873	4.62597	4.26235	5.41519	6.21131	5.81325	6.03019	6.47073	6.25046	7.63328	11.3947	9.51397	5.97997	6.95968	6.46982
Lchi24704	15.6821	20.2582	19.2855	18.4086	13.3241	13.609	13.4525	13.4619	10.4081	7.88501	9.14654	18.3987	13.3595	15.8791	18.2696	15.8021	17.0358	16.0935	12.3575	14.2255	6.9084	6.99022	6.94931
Lchi31398	2.22785	2.06415	3.59781	2.62994	1.57474	3.8882	1.30887	2.25727	2.6122	2.09118	2.35169	2.53087	3.08243	2.80665	1.1517	0.762334	0.957016	1.43085	1.4852	1.45803	2.32988	1.41276	1.87132
Lchi32888	2.16106	0	2.71942	1.62683	1.03192	0.649692	1.01654	0.899386	1.04385	1.74535	1.3946	2.07407	2.01875	2.04641	0.774709	0.62128	0.697995	1.27369	1.64535	1.45952	0.723028	1.02873	0.875878
Lchi34969	11.5159	0	7.2041	6.24001	1.82291	2.12647	3.42852	2.4593	5.09256	0.213051	2.65281	2.31076	2.36153	2.33615	9.48366	9.00037	9.24202	15.5482	7.42932	11.4887	1.95557	2.94805	2.45181
Lchi05521	67.9731	75.2887	64.1381	69.1333	117.579	79.8642	49.4902	82.311	31.9625	46.8364	39.3994	71.7721	54.9938	63.383	86.4621	75.0056	80.7338	118.843	120.123	119.483	56.8135	38.8285	47.821
Lchi06522	0.07643	0	0.031729	0.036053	1.4006	1.00729	1.35124	1.25305	0.195194	0.139392	0.167293	0	0	0	0	0	0	0	0	0	0	0	0
Lchi06993	0.170326	0	0.270656	0.146994	0.6768	0.191808	0.879213	0.582607	0.223322	0.449721	0.336521	0.175335	0.405375	0.290355	0.221433	0.323048	0.27224	0.520989	0.944334	0.732662	0.266129	0.517996	0.392062
Lchi16965	21.8433	39.7664	31.4201	31.0099	16.2491	18.1313	11.6683	15.3496	23.0259	16.2298	19.6279	18.5566	24.7782	21.6674	33.0671	36.3161	34.6916	31.3989	22.9897	27.1943	9.62124	14.81	12.2156
Lchi20923	25.2765	22.4175	23.9044	23.8661	47.0928	52.6214	52.1378	50.6173	22.7799	16.1658	19.4728	20.7249	21.2409	20.9829	36.8939	31.4546	34.1742	29.034	37.5678	33.3009	17.6698	17.5908	17.6303
Lchi22999	3.36656	1.17373	4.66348	3.06792	3.84173	3.49252	2.86428	3.39951	2.79944	2.59748	2.69846	2.38162	2.41947	2.40055	1.56801	1.23934	1.40367	3.23573	3.15878	3.19726	1.97612	1.99494	1.98553
Lchi23560	11.3691	15.8687	13.3138	13.5172	9.02506	10.7013	9.20422	9.64353	5.65234	4.45251	5.05242	9.17477	8.66528	8.92002	10.9231	9.22904	10.0761	10.6123	10.3705	10.4914	7.9891	6.37861	7.18385
Lchi30203	20.7877	23.3822	17.7225	20.6308	20.6476	25.0979	26.6512	24.1322	13.3216	14.3683	13.845	18.1366	16.6038	17.3702	26.1328	19.1942	22.6635	22.2487	24.034	23.1413	14.6106	10.658	12.6343
Lchi31654	8.24522	14.4606	5.8812	9.529	8.20682	5.08077	4.24034	5.84264	1.82353	2.73415	2.27884	5.20194	4.18311	4.69253	12.1229	12.3552	12.239	7.05529	10.6306	8.84295	5.45723	4.47452	4.96587
Lchi35257	6.128	0	7.11692	4.41497	6.26117	5.53653	2.3438	4.71383	0.970532	1.34822	1.15938	4.87276	2.82546	3.84911	8.17578	9.52481	8.8503	4.46983	6.13399	5.30191	3.13444	2.86415	2.9993
Lchi00140	3.33221	3.0987	4.15498	3.52863	2.83773	5.1127	3.89143	3.94729	3.39124	2.27432	2.83278	5.48094	4.21761	4.84928	4.84062	3.97146	4.40604	5.52979	3.97689	4.75334	2.47024	2.65573	2.56298
Lchi01886	1.14734	0	0.137615	0.428318	4.72497	8.76265	5.64916	6.37893	0.042488	0.020167	0.0313275	0.026884	0.983979	0.505432	1.71141	2.01431	1.86286	0.719399	4.65901	2.6892	2.73148	3.16969	2.95058
Lchi03021	3.51324	6.81449	3.44922	4.59232	8.12562	9.04173	8.65435	8.60723	3.78399	2.52608	3.15503	3.42431	4.01851	3.72141	7.62058	7.98285	7.80172	5.49541	9.02355	7.25948	3.8095	3.55023	3.67986
Lchi03271	21.3908	17.4462	22.3444	20.3938	18.8378	22.3487	22.8789	21.3552	34.8083	26.9236	30.8659	20.2489	20.042	20.1455	16.0126	12.3971	14.2049	17.1915	19.3525	18.272	15.6713	14.4807	15.076
Lchi04421	57.5151	76.3837	74.4068	69.4352	64.2705	60.8837	55.0327	60.0623	94.0308	71.3846	82.7077	71.1759	67.2189	69.1974	23.8662	18.166	21.0161	84.3401	103.542	93.9411	52.092	49.4915	50.7917
Lchi06004	17.9154	12.6396	16.0225	15.5258	19.9048	24.3018	24.3048	22.8371	12.1756	12.0041	12.0899	15.9208	16.3933	16.1571	22.6607	21.1458	21.9032	19.2508	27.1936	23.2222	19.0527	15.7083	17.3805
Lchi09042	2.19681	3.57355	2.17164	2.64733	2.98387	3.15681	2.76388	2.96819	2.28736	2.58887	2.43812	1.81736	2.32451	2.07094	2.23723	1.85816	2.04769	2.4614	3.09262	2.77701	2.18047	1.89216	2.03631
Lchi09730	12.8072	4.22774	13.1769	10.0706	36.7292	46.3327	36.6575	39.9065	15.2676	23.8356	19.5516	18.9645	24.1445	21.5545	38.3924	43.0416	40.717	72.1932	54.1706	63.1819	30.9731	47.0612	39.0171
Lchi12053	41.9153	33.0479	51.0578	42.007	39.0044	40.6702	38.6437	39.4394	50.1547	40.2353	45.195	49.3454	46.0456	47.6955	32.3806	29.2824	30.8315	83.1198	53.1362	68.128	35.3091	32.0293	33.6692
Lchi14157	9.84527	19.8381	11.0335	13.5723	9.70792	13.1988	11.9789	11.6285	7.33508	7.03175	7.18342	10.4438	8.90183	9.67282	12.519	12.0635	12.2913	12.0848	13.2457	12.6652	8.65916	8.58912	8.62414
Lchi16452	31.5024	49.1017	38.5447	39.7163	72.9598	75.0706	65.3291	71.1198	36.8324	32.0893	34.4608	49.9607	40.1341	45.0474	32.7537	30.6228	31.6882	75.2349	80.2909	77.7629	36.9122	34.0718	35.492
Lchi16857	90.0787	74.5469	94.579	86.4015	39.2631	37.1917	42.0071	39.4873	55.1135	50.5082	52.8108	78.9712	84.7547	81.863	10.4856	9.25261	9.86911	11.1174	21.4966	16.307	46.2606	37.043	41.6518
Lchi17591	8.20582	8.42923	8.33192	8.32232	14.5885	17.9176	15.6596	16.0552	8.35757	6.51073	7.43415	7.34748	8.14452	7.746	8.19796	7.56034	7.87915	13.736	19.2893	16.5126	9.54478	7.48274	8.51376
Lchi29480	21.5917	7.3871	22.3171	17.0987	22.5021	25.2186	25.0841	24.2682	17.0809	15.5254	16.3032	18.9313	16.8126	17.872	20.5381	18.6652	19.6017	24.0332	23.3393	23.6863	14.9943	12.549	13.7717
Lchi30753	0.658723	1.06027	0.784512	0.834502	1.22154	0.980509	1.01321	1.07175	0.672926	0.589553	0.631239	1.15826	0.725451	0.941855	1.57561	1.54384	1.55973	1.55915	1.50289	1.53102	0.634752	0.828955	0.731853
Lchi31059	7.63063	16.1042	10.3912	11.3753	3.2516	5.93807	4.02736	4.40568	6.32641	5.0742	5.7003	10.6342	8.24504	9.43961	7.49758	10.5086	9.0031	4.38502	3.25396	3.81949	7.07465	6.00298	6.53882
Lchi31193	0.489334	1.84362	1.56107	1.29801	0.109165	0	0.131512	0.0802257	0.713413	1.78675	1.25008	0.136273	0.102274	0.119274	0	0.153289	0.0766445	0.02522	0.076622	0.050921	0.092108	0.054173	0.0731405
Lchi04963	26.8407	39.706	28.4658	31.6708	21.9596	28.3349	22.2655	24.1867	13.195	15.8146	14.5048	55.9919	31.0227	43.5073	23.7459	21.9288	22.8373	34.1912	38.768	36.4796	26.9396	26.5488	26.7442
Lchi15287	1.61844	0	0.691125	0.769854	2.38097	0.259916	2.82713	1.82268	2.49772	0.822683	1.6602	1.50491	1.75022	1.62756	5.38208	5.23281	5.30745	1.71971	1.57045	1.64508	0.877593	1.33533	1.10646
Lchi34124	0.37139	0	0.961274	0.444221	1.36883	1.29669	1.87517	1.51357	0.70843	0.623358	0.665894	0.174249	0.513486	0.343867	0.603974	0.180628	0.392301	0.659544	1.13521	0.897376	0.099084	0.503404	0.301244
Lchi00483	21.4799	11.5237	18.6849	17.2295	22.6745	17.4459	25.5514	21.8906	21.3159	13.6254	17.4706	13.7292	14.2193	13.9742	13.7984	11.1278	12.4631	21.9855	26.3429	24.1642	20.48	16.1988	18.3394
Lchi00484	16.7646	32.0663	17.221	22.0173	20.9272	28.5755	24.6338	24.7122	16.3591	12.0414	14.2002	14.9856	20.8873	17.9365	17.23	14.8235	16.0268	33.8347	29.4387	31.6367	14.6748	15.5561	15.1155
Lchi03935	52.2143	52.2178	60.1101	54.8474	32.8692	30.968	30.9938	31.6104	35.8997	20.5329	28.2163	34.0591	37.079	35.5691	44.285	46.301	45.293	38.5546	43.234	40.8943	26.5532	21.3747	23.964
Lchi04403	22.4009	21.6605	27.414	23.8251	38.031	38.4044	42.1367	39.524	29.2364	27.8448	28.5406	20.9902	23.4977	22.2439	20.3989	16.506	18.4524	33.85	36.7864	35.3182	17.4561	19.4799	18.468
Lchi11324	11.2455	9.58062	12.2019	11.0093	18.0713	22.2092	22.1052	20.7952	8.12296	7.59089	7.85692	10.1313	12.7293	11.4303	14.5465	14.7714	14.659	26.5883	22.8812	24.7348	11.0746	10.082	10.5783
Lchi11611	31.0229	45.4234	27.5934	34.6799	50.2044	50.3464	44.0676	48.2061	25.9228	21.5687	23.7457	33.0456	33.8565	33.4511	38.538	39.4631	39.0005	45.6301	51.691	48.6605	26.2051	24.4126	25.3088
Lchi15582	144.537	116.263	154.155	138.318	171.231	194.006	219.798	195.011	88.9461	70.7189	79.8325	88.4947	97.3462	92.9205	135.087	106.144	120.615	229.055	219.494	224.275	117.645	85.4038	101.524
Lchi18490	51.2144	70.388	54.2914	58.6312	51.117	63.8878	59.5478	58.1842	42.5214	43.1483	42.8348	59.1712	54.6523	56.9117	72.9893	68.5832	70.7862	55.3503	59.1622	57.2563	42.2606	43.2414	42.751
Lchi22778	12.8299	27.856	11.6002	17.4287	11.0441	12.2666	16.1852	13.1653	4.80736	4.36196	4.58466	9.57668	8.99939	9.28803	11.2226	10.5038	10.8632	9.28305	14.8757	12.0794	8.4646	8.29914	8.38187
Lchi00327	15.7953	32.3266	20.1345	22.7521	17.5531	25.0675	22.1009	21.5739	5.32278	5.35404	5.33841	38.7341	20.5137	29.6239	10.926	9.85631	10.3911	27.7264	38.655	33.1907	13.7846	10.6723	12.2285
Lchi00584	4.76866	6.85788	5.60658	5.74438	6.29518	6.63394	6.25624	6.39512	3.0303	2.26243	2.64636	5.39649	5.35515	5.37582	6.30498	6.67582	6.4904	6.25723	6.20376	6.23049	3.72316	3.65221	3.68769
Lchi01713	4.63869	2.06415	6.78607	4.4963	6.41193	5.65476	5.53207	5.86625	4.91356	5.48603	5.19979	6.13511	4.85547	5.49529	3.34078	3.57694	3.45886	3.3327	4.91119	4.12194	3.85165	4.95326	4.40245
Lchi01743	15.091	12.9761	15.3732	14.4801	19.9926	23.5276	23.1695	22.2299	8.34425	9.01242	8.67834	13.7099	11.808	12.759	14.9339	12.3381	13.636	15.5602	19.1835	17.3719	4.82432	3.70804	4.26618
Lchi01904	6.19966	4.54234	5.02482	5.25561	4.6262	5.67542	5.96683	5.42282	3.64997	3.40969	3.52983	6.73647	6.48116	6.60881	6.47586	5.27032	5.87309	7.90457	8.2856	8.09509	4.85698	4.90726	4.88212
Lchi02623	8.33357	12.8771	8.60206	9.93758	25.3492	23.4627	28.5915	25.8011	5.58694	3.96181	4.77438	4.4394	6.9684	5.7039	2.82328	3.32943	3.07636	6.69601	13.2637	9.97986	2.66927	3.11977	2.89452
Lchi05098	0.292948	1.25113	0.379927	0.641334	2.30547	2.1133	2.9004	2.43973	0.863233	0.862632	0.862932	0.279786	0.239335	0.25956	1.95581	2.24391	2.09986	1.38534	2.20269	1.79401	0.56145	0.685649	0.623549
Lchi05172	5.71061	5.39872	6.07683	5.72872	5.6509	10.1442	7.54769	7.78092	3.11981	3.50212	3.31097	6.91045	6.75812	6.83428	6.33196	7.12875	6.73035	8.61549	10.9709	9.7932	5.12991	4.9805	5.0552
Lchi05328	4.14656	3.85328	4.81159	4.27048	2.3574	1.86415	1.65502	1.95886	0.635113	0.042818	0.338966	1.54744	0.961148	1.25429	2.41679	1.32641	1.8716	2.63431	2.04522	2.33977	1.88977	2.14661	2.01819
Lchi05897	9.70158	3.42169	11.1511	8.09145	7.36203	9.12425	9.77662	8.7543	8.29431	10.8768	9.58558	10.8784	9.01639	9.94742	8.89818	8.57352	8.73585	8.77009	9.0589	8.91449	11.1056	10.1722	10.6389
Lchi08342	0	0	0	0	0	0	0	0	0	0.023227	0.0116135	0	0	0	0.547932	0.483473	0.515702	0.02858	0.080029	0.0543045	0	0	0
Lchi08343	0	0	0	0	0.026357	0	0.031697	0.0193513	0	0	0	0	0	0	0.12045	1.06331	0.59188	0	0.148409	0.0742045	0	0	0
Lchi13494	2.03934	0	0.367727	0.802355	1.90916	7.06091	5.07444	4.6815	0.201029	0.222069	0.211549	0.356589	0.330292	0.34344	0.412924	0.191123	0.302024	0.569543	3.19926	1.8844	0.288049	0.109189	0.198619
Lchi13498	5.83917	2.67891	1.43804	3.31871	9.57145	19.2855	21.3577	16.7382	0.953797	1.11345	1.03363	1.55069	2.13945	1.84507	1.99918	1.44622	1.7227	3.55598	12.641	8.09851	1.87549	0.988832	1.43216
Lchi14963	14.0959	13.7598	13.5983	13.818	7.45458	12.8796	9.16521	9.83313	0.646585	0.520234	0.583409	9.9018	11.6145	10.7581	3.74301	2.86214	3.30257	6.06709	8.11498	7.09104	8.64605	6.07864	7.36234
Lchi15076	1.68745	0	1.48707	1.05818	2.02762	3.69907	1.90785	2.54484	0.817898	0.817244	0.817571	1.41594	1.60286	1.5094	0.877558	1.22849	1.05302	2.46295	2.74766	2.60531	1.25775	1.50502	1.38139
Lchi15949	24.9961	41.1182	35.1767	33.7637	40.8347	42.0667	45.3912	42.7642	32.4918	30.2387	31.3652	58.7825	42.8638	50.8231	25.2071	30.736	27.9716	69.1417	37.6784	53.41	28.0166	37.5229	32.7698
Lchi17321	0	0	0	0	0.164469	0	0.200719	0.121729	0	0.079928	0.039964	0	0	0	0	0	0	0	0.281679	0.14084	0	0	0
Lchi17781	52.2548	48.7998	59.401	53.4852	64.9996	55.2657	48.0543	56.1065	53.5189	42.328	47.9234	38.7632	34.2998	36.5315	31.6186	28.7994	30.209	46.6902	32.7935	39.7419	18.6332	14.2146	16.4239
Lchi22556	12.7848	10.0025	11.6186	11.4686	18.966	28.3184	24.4954	23.9266	14.601	12.9031	13.7521	17.4734	12.0393	14.7564	44.6872	42.9304	43.8088	29.1841	44.0855	36.6348	27.4851	20.9913	24.2382
Lchi24582	0	0	0	0	0.051431	0	0.063355	0.038262	0	0	0	0	0	0	0	0.035272	0.017636	0	0	0	0	0	0
Lchi26033	1.01192	0	1.79645	0.936123	1.22481	1.90839	1.59005	1.57442	1.81757	1.24485	1.53121	1.55845	1.21508	1.38677	1.17787	1.9745	1.57618	1.50239	0.991652	1.24702	0.910319	1.01699	0.963656
Lchi26079	36.6929	53.1634	38.2317	42.696	13.1023	18.2284	17.4088	16.2465	37.8057	31.8354	34.8205	13.5589	26.2005	19.8797	7.29429	14.1271	10.7107	22.8565	22.8607	22.8586	22.4851	19.8875	21.1863
Lchi27061	4.27446	0	3.23763	2.50403	3.85669	4.65809	3.90746	4.14075	1.67713	1.14475	1.41094	3.42046	4.09427	3.75737	2.3253	2.53664	2.43097	2.65194	4.43328	3.54261	5.3582	5.25175	5.30497
Lchi30469	0.741182	2.95253	0.913984	1.5359	0.721622	0.598572	0.806839	0.709011	0.446579	0.480386	0.463483	0.779424	0.512886	0.646155	0.783442	0.696127	0.739785	0.865112	1.60994	1.23752	0.809288	0.65461	0.731949
Lchi31981	0	0	0	0	0.051357	0	0	0.017119	0	0	0	0	0	0	0.052526	0	0.026263	0	0	0	0	0	0
Lchi32431	7.05018	7.53325	7.62765	7.40369	8.14186	7.85896	7.51973	7.84018	3.65718	2.75352	3.20535	5.21985	6.9795	6.09967	9.78968	8.35136	9.07052	8.89369	12.9112	10.9025	7.17729	6.82591	7.0016
Lchi34026	7.47325	4.05329	7.01104	6.17919	7.56943	4.26332	6.91885	6.25053	8.9349	9.323	9.12895	4.69811	5.7573	5.22771	4.65209	4.11053	4.38131	5.17074	4.59392	4.88233	4.35927	4.2907	4.32499
Lchi34096	7.45571	9.22438	6.92648	7.86886	11.1879	12.9578	10.6862	11.6106	5.71731	4.8162	5.26675	6.84466	8.06439	7.45452	12.4435	10.586	11.5148	14.7517	14.9608	14.8562	7.45687	8.65919	8.05803
Lchi35474	3.74427	0	3.89696	2.54708	3.39644	2.21633	5.53934	3.71737	3.09334	2.68505	2.8892	2.3417	2.34295	2.34232	2.45493	1.4857	1.97032	5.23893	5.37284	5.30589	1.94823	1.84164	1.89494
Lchi01081	14.5907	14.3785	14.3182	14.4292	10.1474	10.6776	11.3562	10.7271	15.7488	14.8377	15.2932	11.5158	13.4577	12.4867	11.8987	10.4979	11.1983	12.2886	13.3163	12.8025	9.60308	9.36432	9.4837
Lchi01465	11.0049	13.8978	13.0568	12.6532	8.51848	15.946	14.8303	13.0983	9.52175	6.68431	8.10303	13.5824	9.00258	11.2925	10.1824	8.68491	9.43364	7.95999	9.05696	8.50847	16.2864	12.6888	14.4876
Lchi02190	152.463	42.0076	76.5445	90.3385	79.4043	74.3292	45.3725	66.3687	8.03418	1.56627	4.80022	72.9649	77.201	75.0829	9.91691	7.57607	8.74649	9.40368	42.5713	25.9875	63.6571	74.7933	69.2252
Lchi02758	13.7604	16.2518	11.5198	13.844	19.6585	21.5159	21.326	20.8334	10.203	7.84906	9.02601	11.4543	12.6299	12.0421	16.1697	12.5523	14.361	15.4578	20.0703	17.764	10.4016	10.3921	10.3969
Lchi04449	7.40015	15.8935	10.5016	11.2651	7.88271	9.71631	4.87527	7.49143	6.24241	4.75143	5.49692	5.65449	7.17602	6.41526	12.4189	13.9117	13.1653	10.731	5.5979	8.16444	6.71067	4.73434	5.72251
Lchi04815	16.3841	22.2393	18.3037	18.9757	26.2653	48.8685	41.6452	38.9263	8.41123	14.9483	11.6797	11.7181	23.1943	17.4562	35.9308	13.6984	24.8146	30.5112	61.309	45.9101	20.7584	13.444	17.1012
Lchi10475	5.6931	2.12668	6.10395	4.64124	2.6135	2.57067	3.37398	2.85271	4.18928	3.21632	3.7028	4.24277	3.6222	3.93248	3.78811	3.9255	3.8568	2.99739	4.7345	3.86594	3.7561	3.24636	3.50123
Lchi10916	11.378	5.21756	10.5182	9.03794	11.6684	14.7311	9.6491	12.0162	7.71974	5.94705	6.8334	10.4359	9.97876	10.2073	12.1652	10.2671	11.2162	12.6077	8.05688	10.3323	9.33357	8.41454	8.87406
Lchi12045	15.7003	16.209	13.9009	15.2701	20.1735	22.7033	20.6925	21.1898	12.4486	10.9233	11.686	14.3007	13.4803	13.8905	15.1521	12.3702	13.7612	16.0934	18.82	17.4567	15.0388	11.4042	13.2215
Lchi12403	0.269791	0	0.163387	0.144393	3.76789	2.10821	3.95868	3.27826	0.76882	1.58131	1.17507	0.091721	0.903843	0.497782	3.06482	5.45044	4.25763	5.79727	16.9202	11.3587	9.06998	5.04242	7.0562
Lchi13759	89.325	87.6942	96.2514	91.0902	127.573	125.503	115.436	122.837	95.0924	89.7341	92.4133	62.5331	55.6494	59.0913	95.4535	70.0073	82.7304	72.997	85.5026	79.2498	56.6207	50.1058	53.3633
Lchi15097	9.31536	7.85071	10.1307	9.09894	9.88841	8.46741	8.68093	9.01225	6.04686	4.90664	5.47675	10.4067	8.01446	9.21056	9.84729	8.76137	9.30433	9.72672	9.47146	9.59909	5.90613	5.95464	5.93038
Lchi17021	5.35557	6.19244	4.41095	5.31965	9.91148	13.4716	10.7537	11.3789	2.85541	2.84631	2.85086	0.94621	2.74631	1.84626	9.49898	13.4194	11.4592	9.17904	9.50553	9.34228	3.26106	3.63989	3.45048
Lchi19539	12.6349	11.4428	11.7937	11.9571	11.6523	16.1294	11.8592	13.2136	9.18465	8.56808	8.87636	13.5013	11.77	12.6357	17.4382	17.1637	17.301	17.5586	15.9466	16.7526	12.7688	10.2743	11.5215
Lchi27083	7.89575	0	9.80297	5.89957	12.1284	10.4627	9.43514	10.6754	8.56723	6.64625	7.60674	7.52938	9.19991	8.36465	8.79697	7.58085	8.18891	9.63471	9.01316	9.32393	7.52182	8.29809	7.90996
Lchi27335	0	0	0.143612	0.0478707	0.043161	0.306545	0	0.116569	0	0	0	0.110133	0	0.0550665	0	0.34196	0.17098	0.41586	0.243905	0.329883	0.046897	0.068124	0.0575105
Lchi27482	28.0279	34.6246	29.7739	30.8088	36.2747	29.0804	33.2152	32.8568	22.3132	24.4759	23.3945	28.016	28.9544	28.4852	22.2635	19.0535	20.6585	34.9191	34.201	34.5601	25.9808	23.1784	24.5796
Lchi28264	13.6047	11.7424	18.1779	14.5083	14.6699	13.0345	13.3672	13.6906	9.59206	8.12781	8.85994	16.2241	19.8419	18.033	18.5247	18.2794	18.402	26.9425	20.8525	23.8975	11.2216	11.5191	11.3703
Lchi29307	0	0	0	0	0	0	0	0	0	0	0	0	0.417838	0.208919	240.729	208.835	224.782	0	0	0	0	0	0
Lchi33997	19.3974	25.6253	20.4777	21.8334	31.6601	30.9848	30.0759	30.9069	13.1846	13.6291	13.4068	21.9123	20.9064	21.4093	30.2119	29.9888	30.1004	37.1775	32.4161	34.7968	21.5231	22.7788	22.1509

## Sheet: Sheet2
Name	bract	shoot_apex	leaf	sepal	stamen	pistii	petal
Lchi06511	2.95434	5.39536	1.82388	3.78801	4.38975	5.80799	4.00382
Lchi07256	3.37504	5.33876	1.5294	5.05152	5.37105	5.5609	3.23707
Lchi18994	0	0	0	0	4.99417	0	0
Lchi22847	0	0	0	0	1.02144	0	0
Lchi22848	10.5772	9.57726	7.34198	9.01944	4.86987	5.93914	7.31034
Lchi31707	1.68418	2.46831	2.23205	3.20113	1.71841	2.98065	2.62903
Lchi33408	0.218377	0.636816	0.0546905	0.412409	0.607244	0.451611	0.317137
Lchi33849	8.85995	7.47559	8.99832	7.61598	12.8937	10.4368	8.48842
Lchi35363	0.0344743	0.0217833	0	0.065486	0.233023	0.157046	0.014835
Lchi35388	0	0	0	0	1.55017	0	0
Lchi09127	0	0	0	0	0.0357495	0	0
Lchi09458	0.600702	4.29769	0.609402	0.184094	0.118948	1.12477	0.778701
Lchi12425	2.13653	1.59196	1.27273	1.99677	1.75081	1.86312	1.94947
Lchi12429	0	0	0	0	0	0	0
Lchi12949	2.43486	6.28984	1.34803	3.5	2.57746	3.836	1.97955
Lchi13056	0.502056	1.58994	0.166156	0.343582	1.52882	1.35563	0.0947985
Lchi16496	3.28525	4.41626	1.8677	3.94011	4.96166	4.53118	2.52806
Lchi17374	0.0915167	0.0264253	0.055485	0.0697745	0.155793	0.13856	0.0175875
Lchi17375	5.39915	2.00482	2.94385	1.7208	0.733123	2.36028	0.476634
Lchi21166	5.03427	5.76278	1.15885	3.72775	7.85488	4.95223	2.10848
Lchi21170	3.09786	3.72091	2.80789	2.79268	6.3847	2.84227	1.83845
Lchi21278	6.1905	4.68001	2.37476	4.52503	3.02199	4.18199	5.2835
Lchi21894	4.4554	6.24569	2.97062	6.11557	3.94874	7.49639	4.82909
Lchi21895	5.61455	8.79752	2.80205	4.73406	6.80907	12.6081	6.33898
Lchi23958	1.92847	0.68908	0.211812	0.916109	1.47602	0.85951	0.902027
Lchi23959	2.44881	1.98034	0.612587	3.26182	3.60333	3.7312	3.38278
Lchi23963	0.64272	1.15481	0.058853	1.3139	1.48992	4.30731	2.8021
Lchi23970	0.23087	0.548785	0.230582	0.278146	0.995529	0.873008	0.390366
Lchi27116	0.797982	22.586	0.128695	3.58793	1.70141	18.183	7.5112
Lchi27117	0.0245193	3.74338	0.319659	0.480475	0.516579	1.81787	1.62811
Lchi27131	0.450508	2.17553	0.42938	0.988982	1.17842	2.54586	0.553388
Lchi27132	4.45565	5.87927	3.25917	3.49544	2.87592	6.39848	3.17713
Lchi27133	1.60358	1.26478	0.163538	0.388868	0.764388	1.28108	0.350336
Lchi28039	0.885662	1.97749	0.978348	1.42339	0.544281	1.67115	1.11338
Lchi28971	0.462926	1.01373	0.530855	0.788252	1.80487	1.05834	0.658152
Lchi30868	3.65954	5.51929	4.00451	3.71646	2.12809	5.90014	3.64969
Lchi32338	0	0	0	0	0	0	0
Lchi33312	0.824895	2.2665	0.421666	1.11252	1.30551	2.5281	1.49979
Lchi33450	0.666657	1.27829	1.05483	1.26078	1.03196	2.14286	1.72049
Lchi00669	16.1154	7.34888	7.92567	3.82376	18.3523	24.9882	5.70909
Lchi34216	33.8191	60.307	32.3333	36.5702	34.5917	50.9136	39.8343
Lchi00678	6.66849	6.75405	4.47606	6.90821	12.958	6.6728	6.05712
Lchi02608	23.3716	83.4531	108.759	25.5858	39.8112	68.8991	21.5978
Lchi04823	16.036	26.3059	10.8751	18.8834	19.1671	31.0705	15.034
Lchi05169	23.5204	12.0342	12.0814	18.7	18.14	11.0409	29.3878
Lchi05330	4.20614	2.67636	0.649799	1.705	2.99161	3.07683	2.20254
Lchi05563	17.6572	22.9044	9.04938	11.099	18.1334	25.2448	8.1315
Lchi09383	2.88803	6.21334	4.34049	1.02969	3.76753	6.30667	1.71876
Lchi13211	13.1364	14.9939	7.24464	14.1189	17.1426	19.5256	10.9597
Lchi14050	13.7123	12.2557	7.66386	10.5688	8.67767	10.5982	8.55901
Lchi16797	5.89017	11.7056	4.26235	5.81325	6.25046	9.51397	6.46982
Lchi24704	18.4086	13.4619	9.14654	15.8791	17.0358	14.2255	6.94931
Lchi31398	2.62994	2.25727	2.35169	2.80665	0.957016	1.45803	1.87132
Lchi32888	1.62683	0.899386	1.3946	2.04641	0.697995	1.45952	0.875878
Lchi34969	6.24001	2.4593	2.65281	2.33615	9.24202	11.4887	2.45181
Lchi05521	69.1333	82.311	39.3994	63.383	80.7338	119.483	47.821
Lchi06522	0.036053	1.25305	0.167293	0	0	0	0
Lchi06993	0.146994	0.582607	0.336521	0.290355	0.27224	0.732662	0.392062
Lchi16965	31.0099	15.3496	19.6279	21.6674	34.6916	27.1943	12.2156
Lchi20923	23.8661	50.6173	19.4728	20.9829	34.1742	33.3009	17.6303
Lchi22999	3.06792	3.39951	2.69846	2.40055	1.40367	3.19726	1.98553
Lchi23560	13.5172	9.64353	5.05242	8.92002	10.0761	10.4914	7.18385
Lchi30203	20.6308	24.1322	13.845	17.3702	22.6635	23.1413	12.6343
Lchi31654	9.529	5.84264	2.27884	4.69253	12.239	8.84295	4.96587
Lchi35257	4.41497	4.71383	1.15938	3.84911	8.8503	5.30191	2.9993
Lchi00140	3.52863	3.94729	2.83278	4.84928	4.40604	4.75334	2.56298
Lchi01886	0.428318	6.37893	0.0313275	0.505432	1.86286	2.6892	2.95058
Lchi03021	4.59232	8.60723	3.15503	3.72141	7.80172	7.25948	3.67986
Lchi03271	20.3938	21.3552	30.8659	20.1455	14.2049	18.272	15.076
Lchi04421	69.4352	60.0623	82.7077	69.1974	21.0161	93.9411	50.7917
Lchi06004	15.5258	22.8371	12.0899	16.1571	21.9032	23.2222	17.3805
Lchi09042	2.64733	2.96819	2.43812	2.07094	2.04769	2.77701	2.03631
Lchi09730	10.0706	39.9065	19.5516	21.5545	40.717	63.1819	39.0171
Lchi12053	42.007	39.4394	45.195	47.6955	30.8315	68.128	33.6692
Lchi14157	13.5723	11.6285	7.18342	9.67282	12.2913	12.6652	8.62414
Lchi16452	39.7163	71.1198	34.4608	45.0474	31.6882	77.7629	35.492
Lchi16857	86.4015	39.4873	52.8108	81.863	9.86911	16.307	41.6518
Lchi17591	8.32232	16.0552	7.43415	7.746	7.87915	16.5126	8.51376
Lchi29480	17.0987	24.2682	16.3032	17.872	19.6017	23.6863	13.7717
Lchi30753	0.834502	1.07175	0.631239	0.941855	1.55973	1.53102	0.731853
Lchi31059	11.3753	4.40568	5.7003	9.43961	9.0031	3.81949	6.53882
Lchi31193	1.29801	0.0802257	1.25008	0.119274	0.0766445	0.050921	0.0731405
Lchi04963	31.6708	24.1867	14.5048	43.5073	22.8373	36.4796	26.7442
Lchi15287	0.769854	1.82268	1.6602	1.62756	5.30745	1.64508	1.10646
Lchi34124	0.444221	1.51357	0.665894	0.343867	0.392301	0.897376	0.301244
Lchi00483	17.2295	21.8906	17.4706	13.9742	12.4631	24.1642	18.3394
Lchi00484	22.0173	24.7122	14.2002	17.9365	16.0268	31.6367	15.1155
Lchi03935	54.8474	31.6104	28.2163	35.5691	45.293	40.8943	23.964
Lchi04403	23.8251	39.524	28.5406	22.2439	18.4524	35.3182	18.468
Lchi11324	11.0093	20.7952	7.85692	11.4303	14.659	24.7348	10.5783
Lchi11611	34.6799	48.2061	23.7457	33.4511	39.0005	48.6605	25.3088
Lchi15582	138.318	195.011	79.8325	92.9205	120.615	224.275	101.524
Lchi18490	58.6312	58.1842	42.8348	56.9117	70.7862	57.2563	42.751
Lchi22778	17.4287	13.1653	4.58466	9.28803	10.8632	12.0794	8.38187
Lchi00327	22.7521	21.5739	5.33841	29.6239	10.3911	33.1907	12.2285
Lchi00584	5.74438	6.39512	2.64636	5.37582	6.4904	6.23049	3.68769
Lchi01713	4.4963	5.86625	5.19979	5.49529	3.45886	4.12194	4.40245
Lchi01743	14.4801	22.2299	8.67834	12.759	13.636	17.3719	4.26618
Lchi01904	5.25561	5.42282	3.52983	6.60881	5.87309	8.09509	4.88212
Lchi02623	9.93758	25.8011	4.77438	5.7039	3.07636	9.97986	2.89452
Lchi05098	0.641334	2.43973	0.862932	0.25956	2.09986	1.79401	0.623549
Lchi05172	5.72872	7.78092	3.31097	6.83428	6.73035	9.7932	5.0552
Lchi05328	4.27048	1.95886	0.338966	1.25429	1.8716	2.33977	2.01819
Lchi05897	8.09145	8.7543	9.58558	9.94742	8.73585	8.91449	10.6389
Lchi08342	0	0	0.0116135	0	0.515702	0.0543045	0
Lchi08343	0	0.0193513	0	0	0.59188	0.0742045	0
Lchi13494	0.802355	4.6815	0.211549	0.34344	0.302024	1.8844	0.198619
Lchi13498	3.31871	16.7382	1.03363	1.84507	1.7227	8.09851	1.43216
Lchi14963	13.818	9.83313	0.583409	10.7581	3.30257	7.09104	7.36234
Lchi15076	1.05818	2.54484	0.817571	1.5094	1.05302	2.60531	1.38139
Lchi15949	33.7637	42.7642	31.3652	50.8231	27.9716	53.41	32.7698
Lchi17321	0	0.121729	0.039964	0	0	0.14084	0
Lchi17781	53.4852	56.1065	47.9234	36.5315	30.209	39.7419	16.4239
Lchi22556	11.4686	23.9266	13.7521	14.7564	43.8088	36.6348	24.2382
Lchi24582	0	0.038262	0	0	0.017636	0	0
Lchi26033	0.936123	1.57442	1.53121	1.38677	1.57618	1.24702	0.963656
Lchi26079	42.696	16.2465	34.8205	19.8797	10.7107	22.8586	21.1863
Lchi27061	2.50403	4.14075	1.41094	3.75737	2.43097	3.54261	5.30497
Lchi30469	1.5359	0.709011	0.463483	0.646155	0.739785	1.23752	0.731949
Lchi31981	0	0.017119	0	0	0.026263	0	0
Lchi32431	7.40369	7.84018	3.20535	6.09967	9.07052	10.9025	7.0016
Lchi34026	6.17919	6.25053	9.12895	5.22771	4.38131	4.88233	4.32499
Lchi34096	7.86886	11.6106	5.26675	7.45452	11.5148	14.8562	8.05803
Lchi35474	2.54708	3.71737	2.8892	2.34232	1.97032	5.30589	1.89494
Lchi01081	14.4292	10.7271	15.2932	12.4867	11.1983	12.8025	9.4837
Lchi01465	12.6532	13.0983	8.10303	11.2925	9.43364	8.50847	14.4876
Lchi02190	90.3385	66.3687	4.80022	75.0829	8.74649	25.9875	69.2252
Lchi02758	13.844	20.8334	9.02601	12.0421	14.361	17.764	10.3969
Lchi04449	11.2651	7.49143	5.49692	6.41526	13.1653	8.16444	5.72251
Lchi04815	18.9757	38.9263	11.6797	17.4562	24.8146	45.9101	17.1012
Lchi10475	4.64124	2.85271	3.7028	3.93248	3.8568	3.86594	3.50123
Lchi10916	9.03794	12.0162	6.8334	10.2073	11.2162	10.3323	8.87406
Lchi12045	15.2701	21.1898	11.686	13.8905	13.7612	17.4567	13.2215
Lchi12403	0.144393	3.27826	1.17507	0.497782	4.25763	11.3587	7.0562
Lchi13759	91.0902	122.837	92.4133	59.0913	82.7304	79.2498	53.3633
Lchi15097	9.09894	9.01225	5.47675	9.21056	9.30433	9.59909	5.93038
Lchi17021	5.31965	11.3789	2.85086	1.84626	11.4592	9.34228	3.45048
Lchi19539	11.9571	13.2136	8.87636	12.6357	17.301	16.7526	11.5215
Lchi27083	5.89957	10.6754	7.60674	8.36465	8.18891	9.32393	7.90996
Lchi27335	0.0478707	0.116569	0	0.0550665	0.17098	0.329883	0.0575105
Lchi27482	30.8088	32.8568	23.3945	28.4852	20.6585	34.5601	24.5796
Lchi28264	14.5083	13.6906	8.85994	18.033	18.402	23.8975	11.3703
Lchi29307	0	0	0	0.208919	224.782	0	0
Lchi33997	21.8334	30.9069	13.4068	21.4093	30.1004	34.7968	22.1509
