# Supplementary material for: The Identification and Expression Analysis of the Liriodendron chinense F-Box Gene Family
Source: Plants (Basel). 2024 Jan 8;13(2):171. doi: 10.3390/plants13020171 (PMC10819036; doi:10.3390/plants13020171)
Supplement: Supplementary file 1 [file plants-13-00171-s001.zip › Table S6.xlsx]

## Sheet: Sheet1
gene_id	PEMs	ES1	ES2	ES3	ES4	ES5	ES6	ES7	ES8	ES9	PL
Lchi00140	5.49	3.03	2.326	3.49	3.406	8.006	22.043	27.623	23.916	4.953	3.103
Lchi00327	16.226	9.413	5.173	12.453	10.873	7.813	8.87	7.156	9.64	19.85	6.573
Lchi00483	13.736	3.413	6.03	2.466	4.076	6.906	5.166	12.24	13.676	16.096	13.496
Lchi00484	25.87	21.21	22.916	46.086	51.02	22.043	29.063	30.08	31.71	34.323	37.083
Lchi00584	8.05	3.393	2.15	1.103	1.246	4.516	4.406	5.32	5.553	3.57	3.063
Lchi00669	10.37	40.623	17.353	20.203	16.22	6.393	91.033	154.176	228.713	430.573	9.51
Lchi00678	3.87	1.726	2.31	3.136	3.363	3.593	2.846	4.666	4.89	6.433	7.316
Lchi01081	31.113	46.32	26.776	28.45	35.56	26.45	29.086	25.123	22.933	26.023	21.473
Lchi01465	18.193	29.436	11.496	10.853	12.27	22.566	20.89	21.023	23.356	22.383	18.293
Lchi01713	4.853	8.166	5.23	8.19	6.746	4.8	6.78	7.263	6.186	5.146	5.533
Lchi01743	16.23	5.333	13.316	5.046	7.056	16.413	10.466	19.15	18.203	18.07	14.793
Lchi01886	0.093	0.453	0.076	0	0	0.206	0.803	0.066	0.09	0.203	0.21
Lchi01904	8.583	5.55	4.266	4.256	5.48	5.596	6.336	7.943	8.093	7.126	3.246
Lchi02190	15.52	12.71	12.946	0.723	0.45	0.636	0.513	0.396	0.246	0.056	0.12
Lchi02608	53.606	52.353	39.206	66.476	81.473	24.983	68.05	89.123	100.606	169.333	62.24
Lchi02623	6.483	6.9	5.39	3.613	6.823	8.96	21.71	18.873	19.676	8.206	9.1
Lchi02758	20.77	7.46	7.933	2.896	3.836	0.21	0.656	0.666	3.563	22.283	2.23
Lchi03021	30.463	22.096	16.896	9.003	11.043	24.01	17.863	22.756	18.893	14.233	13.216
Lchi03271	34.053	16.153	16.566	4.886	8.733	18.063	17.283	24.106	26.11	33.786	44.956
Lchi03935	83.62	55.976	81.02	85.373	95.036	80.103	60.313	78.736	69.37	107.906	106.17
Lchi04403	8.236	3.606	5.963	7.363	10.72	6.693	9.3	16.783	20.136	27.946	21.55
Lchi04421	31.176	22.646	19.026	30.19	31.386	44.01	42.84	62.416	73.456	67.406	54.183
Lchi04449	4.873	2.54	4.216	8.526	10.17	4.14	4.266	6.24	5.4	5.943	5.823
Lchi04815	0.056	0.26	1.336	0.306	0.936	0.706	5.4	8.433	13.21	13.5	6.253
Lchi04823	70.523	35.273	20.63	15.616	15.243	26.423	20.993	23.36	22.93	24.21	26.883
Lchi04963	14.693	11.056	5.986	8.653	13.223	8.13	8.503	12.16	14.92	17.64	21.236
Lchi05098	0	0	0	0	0	0.206	0.803	0.066	0.09	0.203	0.21
Lchi05169	5.11	2.61	1.12	3.553	5.733	2.44	3.83	5.76	7.786	12.343	8.06
Lchi05172	8.043	8.063	5.163	4.26	3.95	3.91	3.686	4.76	4.423	4.21	3.81
Lchi05328	21.033	32.56	27.033	8.806	12.14	8.753	8.946	17.176	19.73	26.303	4.82
Lchi05330	23.023	45.033	27.143	16.423	15.363	8.466	9.87	18.15	19.87	25.77	4.833
Lchi05521	101	29.476	34.7	13.886	16.63	50.526	29.696	95.08	116.083	108.973	203.88
Lchi05563	30.093	12.696	16.17	7.253	7.936	17.79	13.163	18.893	18.576	24	25.87
Lchi05897	11.126	10.11	13.263	22.636	19.073	11.8	11.863	11.19	9.683	7.73	7.46
Lchi06004	51.576	26.063	28.113	12.696	18.256	30.63	20.94	31.336	29.416	29.6	25.643
Lchi06511	3.153	0.433	1.77	0.05	0.853	2.67	1.253	2.15	2.013	0.923	1.31
Lchi06522	0.92	1.29	1.08	5.386	3.836	0.21	0.656	0.666	3.563	22.283	2.23
Lchi06993	1.526	1.386	1.266	0.7	0.426	1.546	1.74	1.82	2.626	0.7	0.753
Lchi07256	0	0	0	0	0	0.206	0.803	0.066	0.09	0.203	0.21
Lchi08342	0.78	0.593	0.386	0.916	0.486	0.28	0.296	0.353	0.406	0.203	0.21
Lchi08343	0.443	0.163	0.22	0.636	0.45	0.636	0.513	0.396	0.246	0.056	0.12
Lchi09042	9.58	4.533	3.593	2.073	2.136	3.983	4.793	7.813	7.733	17.596	26.9
Lchi09127	NA	NA	NA	NA	NA	NA	NA	NA	0.13	0.08	0
Lchi09383	4.936	4.153	3.093	2.426	2.496	3.47	4.383	4.95	4.603	3.956	3.606
Lchi09458	2.64	0.936	0.33	0.163	0.07	0.54	0.093	0.12	0.153	0.12	0.11
Lchi09730	40.633	43.613	23.59	7.56	6.55	42.743	43.223	45.843	49.046	23.993	7.38
Lchi10475	6.803	3.65	6.01	7.093	8.773	4	4.843	5.14	5.823	8.146	6.446
Lchi10916	11.793	11.536	10.333	9.59	13.226	10.596	11.026	10.31	8.883	13.206	16.103
Lchi11324	16.34	12.52	16.496	9.456	12.923	21.48	18.766	21.923	20.81	15.59	14.703
Lchi11611	59.186	57.06	25.056	21.61	24.32	29.686	35.876	50.663	44.536	53.753	42.6
Lchi12045	17.56	9.986	9.68	8.45	6.416	12.53	11.47	18.173	16.66	15.303	11.31
Lchi12053	35.18	20.29	15.553	22.453	29.45	19.973	24.686	31.47	30.066	36.95	31.41
Lchi12403	2.71	2.143	5.28	2.336	2.113	4.413	3.62	4.51	5.196	2.636	2.006
Lchi12425	29.976	29.036	47.656	34.733	31.896	43.606	38.993	34.15	26.15	14.573	11.356
Lchi12429	0	0	0	0	0	0.206	0.803	0.066	0.09	0.203	0.21
Lchi12949	7.26	5.4	4.666	4.26	3.95	3.91	3.686	4.76	4.423	4.21	3.81
Lchi13056	0.103	0	0	0	0	0.206	0.803	0.066	0.09	0.203	0.21
Lchi13211	52.16	47.893	25.653	31.94	35.06	45.04	59.886	51.12	41.276	28.97	19.376
Lchi13494	32.523	30.33	18.446	9.513	8.79	22	27.55	27.606	23.263	7.63	4.57
Lchi13498	43.346	10.91	14.503	0.9	0.623	18.916	10.29	27.406	25.37	10.74	5.016
Lchi13759	40.73	31.81	31.646	27.543	41.013	52.376	97.236	132.1	146.086	107.023	74.443
Lchi14050	8.763	5.12	3.6	3.996	4.986	4.396	4.506	6.706	7.206	10.1	8.946
Lchi14157	31.923	26.083	24.1	23.7	22.256	31.24	31.366	31.616	29.346	20.68	18.026
Lchi14963	2.153	2.796	0.983	1.23	0.21	2.58	2.14	3.22	3.18	2.426	2.083
Lchi15076	6.786	3.516	4.023	5.016	9.463	4.553	4.703	3.916	5.113	9.033	3.87
Lchi15097	7.406	4.5	16.453	12.826	18.226	4.656	5.6	9.29	11.96	21.523	28.996
Lchi15287	24.023	5.47	12.56	18.386	19.163	14.756	14.626	19.02	17.893	8.72	6.88
Lchi15582	101.856	62.556	94.97	150.596	142.743	122.47	87.783	107.546	118.693	118.946	112.3
Lchi15949	22.363	36.32	18.12	33.06	23.793	29.636	36.95	36.916	40.82	38.863	11.886
Lchi16452	37.023	56.853	35.723	69.613	70.306	46.95	86.656	91.586	113.85	92.49	92.213
Lchi16496	5.006	5.363	4.523	3.123	3.62	5.33	4.543	3.956	4.056	3.066	1.696
Lchi16797	16.126	14.16	14.153	5.14	7.003	20.656	17.056	18.54	18.216	12.15	8.87
Lchi16857	8.34	3.843	13.636	22.806	32.75	6.783	4.793	7.813	7.733	17.596	26.9
Lchi16965	37.15	12.3	11.44	31.693	27.916	11.93	8.49	13.126	16.676	19.573	42.926
Lchi17021	20.126	15.986	10	5.286	8.513	21.106	24.63	25.436	27.333	20.443	9.49
Lchi17321	2.516	1.99	1.9	0.803	0.786	2.443	1.863	2.066	2.093	0.683	0.35
Lchi17374	0	0	0	0	0	0.206	0.803	0.066	0.09	0.203	0.21
Lchi17375	5.683	4.506	4.56	5.503	8.133	3.176	5.746	8.853	5.406	4.326	12.7
Lchi17591	37.99	12.63	13.346	6.416	6.126	16.716	10.873	18.286	16.086	11.346	10.87
Lchi17781	7.406	4.5	16.453	12.826	18.226	4.656	5.6	9.29	11.96	21.523	28.996
Lchi18490	36.413	15.136	44.413	26.303	33.9	37.013	32.073	51.94	57.02	71.956	99.086
Lchi18994	0.023	1.343	0.076	0	0	0.206	0.803	0.066	0.09	0.203	0.21
Lchi19539	25.53	8.476	7.556	6.74	8.856	8.546	7.736	12.123	13.226	19.41	18.993
Lchi20923	52.383	22.91	36.606	14.923	30.733	31.41	21.386	38.176	44.663	58.26	80.833
Lchi21166	10.74	4.493	5.55	4.09	3.92	4.836	3.283	5.41	4.28	3.203	4.456
Lchi21170	9.62	10.916	9.936	16.776	10.313	7.046	7.933	6.933	6.53	6.76	7.116
Lchi21278	5.93	6.56	8.456	7.93	4.936	7.07	8.84	7.35	5.91	5.23	4.473
Lchi21894	4.173	1.64	2.326	3.49	3.406	8.006	22.043	27.623	23.916	4.953	3.103
Lchi21895	8.826	5.99	3.566	3.983	3.596	4.936	4.863	7.66	7.04	4.733	4.176
Lchi22556	14.43	11.913	6.08	8.903	12.013	5.16	21.693	31.413	40.54	29.18	29.596
Lchi22778	27.82	22.756	22.476	24.976	26.416	36.1	36.63	37.16	32.386	24.216	20.043
Lchi22847	0.06	0.136	0.09	0	0	0.206	0.803	0.066	0.09	0.203	0.21
Lchi22848	5.836	4.786	7.383	7.233	5.82	6.346	6.42	8.223	8.006	6.283	5.693
Lchi22999	3.546	2.693	2.893	5.586	5.726	2.656	3.686	4.76	4.423	4.21	3.81
Lchi23560	27.546	15.78	5.206	6.176	7.416	8.18	9.006	14.296	14.396	12.86	8.74
Lchi23958	3.223	1.456	1.98	1.53	1.293	2.39	3.48	2.873	2.383	1.493	1.243
Lchi23959	3.223	1.456	1.98	1.53	1.293	2.39	3.48	2.873	2.383	1.493	1.243
Lchi23963	5.886	5.533	4.07	2.08	3.653	2.566	1.733	2.236	1.966	0.763	1.5
Lchi23970	0.106	0	0	0	0	0.206	0.803	0.066	0.09	0.203	0.21
Lchi24582	0.033	0.013	0.023	0	0	0.206	0.803	0.066	0.09	0.203	0.21
Lchi24704	35.533	9.9	12.703	12.876	15.31	6.646	6.923	11.023	13.4	26.023	21.473
Lchi26033	3.123	2.586	3.413	2.39	3.08	4.51	2.81	6.243	4.72	4.84	4.666
Lchi26079	6.893	6.8	12.51	13.993	13.626	12.106	8.606	7.97	9.94	15.64	15.14
Lchi27061	0.486	0.246	0.196	0	0	0.206	0.803	0.066	0.09	0.203	0.21
Lchi27083	24.283	18.933	20.57	22.316	21.483	22.513	23.893	25.353	22.83	16.32	15.543
Lchi27116	13.4	10.166	5.833	5.986	3.88	9.66	7.963	8.396	7.306	3.08	2.313
Lchi27117	3.556	3.433	0.396	0.513	0.61	0.156	0.663	0.223	0.283	0.17	0.35
Lchi27131	0.306	0.113	0.103	0.053	0.113	0.206	0.803	0.066	0.09	0.203	0.21
Lchi27132	4.076	3.893	2.453	4.403	3.23	2.94	2.793	2.06	2.67	1.553	1.33
Lchi27133	0.22	0.133	0	0	0	0.206	0.803	0.066	0.09	0.203	0.21
Lchi27335	3.093	4.083	0.603	0.446	0.453	1.11	0.966	1.18	1.396	0.473	0.403
Lchi27482	17.006	9.1	10.59	7.276	7.543	9.776	9.21	18.283	16.983	11.9	17.623
Lchi28039	1.316	0.163	0.22	0.636	0.45	0.636	0.513	0.396	0.246	0.056	0.12
Lchi28264	12.523	13.216	4.406	9.996	12.806	6.666	9.98	12.203	9.99	14.04	20.57
Lchi28971	0.15	0.72	0.206	0.093	0.046	0.573	0.266	0.343	0.186	0.106	0.143
Lchi29307	NA	NA	NA	NA	NA	NA	NA	NA	0.13	0.08	0
Lchi29480	35.096	33.456	21.41	25.963	33	29.59	32.776	36.856	36.24	39.956	33.566
Lchi30203	27.733	8.303	20.813	7.086	7.986	20.733	11	23.436	23.463	17.593	13.903
Lchi30469	5.476	4.19	2.826	1.65	1.89	3.543	3.483	3.026	3.103	1.673	1.66
Lchi30753	4.373	4.566	1.64	1.463	2.08	2.133	4.263	3.613	2.733	1.69	0.976
Lchi30868	1.65	1.91	0.996	0.696	0.773	0.76	1.383	1.023	0.74	0.213	0.346
Lchi31059	24.103	9.946	7.503	6.86	6.81	5.72	6.843	10.336	12.253	9.803	16.63
Lchi31193	0.356	1.116	0.58	0.196	0.32	0.49	1.28	0.323	0.396	0.366	0.33
Lchi31398	5.876	3.933	3.64	0.43	0.883	4.773	3.6	5.933	8.236	26.366	6.303
Lchi31654	8.543	2.343	4.246	5.346	5.896	4.563	2.913	5.583	6.11	13.746	16.796
Lchi31707	4.24	3.113	1.963	1.95	2.496	3.47	4.383	4.95	4.603	3.956	3.606
Lchi31981	0.053	0.8	0.05	0	0	0.206	0.803	0.066	0.09	0.203	0.21
Lchi32338	0	0	0	0	0	0.206	0.803	0.066	0.09	0.203	0.21
Lchi32431	6.45	2.94	1.806	1.783	1.383	1.833	1.843	2.9	2.01	1.583	1.453
Lchi32888	0.16	0.61	0	0	0	0.206	0.803	0.066	0.09	0.203	0.21
Lchi33312	2.656	2.91	2.403	1.616	1.293	2.39	3.48	2.873	2.383	1.493	1.243
Lchi33408	0.053	0.8	0.05	0	0	0.206	0.803	0.066	0.09	0.203	0.21
Lchi33450	0.403	0.136	0.09	0	0	0.206	0.803	0.066	0.09	0.203	0.21
Lchi33849	7.646	3.726	3.636	4.743	4.25	5.506	6.736	7.66	7.04	4.733	4.176
Lchi33997	34.943	16.513	19.983	10.106	15.336	15.846	9.02	18.936	18.55	19.146	19.71
Lchi34026	1.193	2.063	1.636	1.893	1.786	1.003	1.016	1.203	0.936	0.953	1.29
Lchi34096	13.226	7.183	4.346	2.27	2.906	5.15	3.356	8.133	8.353	6.176	10.82
Lchi34124	8.5	12.873	6.536	24.843	28.683	4.4	6.09	7.283	6.606	14.566	16.33
Lchi34216	6.683	2.483	5.356	2.083	3.953	6.926	5.153	5.396	6.03	5.886	5.123
Lchi34969	2.68	12.983	5.786	9.56	6.266	1.363	22.933	44.416	56.04	113.41	2.613
Lchi35257	12.643	3.976	4.856	1.36	3.396	5.84	2.763	6.716	9.13	19.38	22.69
Lchi35363	0	0	0	0	0	0.206	0.803	0.066	0.09	0.203	0.21
Lchi35388	0.053	0.8	0.05	0	0	0.206	0.803	0.066	0.09	0.203	0.21
Lchi35474	NA	NA	NA	NA	NA	NA	NA	NA	0.13	0.08	0
