# Supplementary material for: The Identification and Expression Analysis of the Liriodendron chinense F-Box Gene Family
Source: Plants (Basel). 2024 Jan 8;13(2):171. doi: 10.3390/plants13020171 (PMC10819036; doi:10.3390/plants13020171)
Supplement: Supplementary file 1 [file plants-13-00171-s001.zip › Table S7.xlsx]

## Sheet: Sheet1
gene_id	Col_1_fpkm	Col_2_fpkm	Col_3_fpkm	cintrol	C_1_1_fpkm	C_1_2_fpkm	C_1_3_fpkm	cold-1h	C_3_1_fpkm	C_3_2_fpkm	C_3_3_fpkm	cold-3h	C_6_1_fpkm	C_6_2_fpkm	C_6_3_fpkm	cold-6h	C_12_1_fpkm	C_12_2_fpkm	C_12_3_fpkm	cold-12h	C_1d_1_fpkm	C_1d_2_fpkm	C_1d_3_fpkm	cold-1d	C_3d_1_fpkm	C_3d_2_fpkm	C_3d_3_fpkm	cold-3d	H_1_1_fpkm	H_1_2_fpkm	H_1_3_fpkm	heat-1h	H_3_1_fpkm	H_3_2_fpkm	H_3_3_fpkm	heat-3h	H_6_1_fpkm	H_6_2_fpkm	H_6_3_fpkm	heat-6h	H_12_1_fpkm	H_12_2_fpkm	H_12_3_fpkm	heat-12h	H_1d_1_fpkm	H_1d_2_fpkm	H_1d_3_fpkm	heat-1d	H_3d_1_fpkm
Lchi00140	6.02139	8.757	7.55786	7.44542	7.12458	8.60182	7.41066	7.71236	5.95663	8.57504	7.45971	7.33046	5.62334	7.66839	7.61543	6.96905	4.60805	4.37765	6.8374	5.27437	9.87421	8.78221	7.21611	8.62418	7.27475	5.03547	4.96828	5.7595	2.44417	3.04574	3.29218	2.92736	1.80722	2.67914	1.52282	2.00306	1.52115	0.66621	2.33616	1.50784	2.50198	1.55585	1.9798	2.01255	2.47328	2.2177	2.48909	2.39336	2.89494
Lchi00327	29.0429	25.9253	32.1436	29.0373	42.4975	35.334	34.971	37.6008	35.5612	34.7668	36.3228	35.5503	33.6265	38.7553	35.8963	36.0927	50.3911	35.3608	45.0986	43.6168	47.6567	50.4259	39.9822	46.0216	89.2629	294.74	93.4592	159.154	13.2962	18.2074	22.3521	17.9519	28.9834	30.5674	32.4602	30.6703	18.2786	17.4552	12.4493	16.061	16.8577	14.2922	11.5094	14.2198	15.0334	11.3166	14.6947	13.6816	22.2462
Lchi00483	7.13759	5.63268	2.05274	4.941	4.99359	2.56623	1.94506	3.16829	5.91316	2.23873	8.57443	5.57544	6.29095	2.0249	1.84006	3.3853	6.2741	2.61611	2.19047	3.69356	8.33087	2.88311	2.08214	4.43204	1.25601	3.6846	1.77109	2.23723	1.8152	5.87724	1.93184	3.20809	2.45423	2.04072	2.01057	2.16851	2.48093	3.51837	1.89045	2.62992	4.21461	0.939055	0.65348	1.93572	1.73477	0.425893	5.99272	2.7178	1.41254
Lchi00484	6.78942	10.0202	10.7769	9.19551	5.34198	13.541	11.5525	10.1451	10.9393	9.53059	4.63483	8.36825	5.10077	5.81343	3.28582	4.73334	4.49961	6.44903	9.2265	6.72505	4.70599	3.6979	4.73214	4.37867	8.49656	4.1652	2.62383	5.0952	6.55489	15.6211	8.78987	10.3219	10.7032	9.59139	19.659	13.3178	17.839	5.54144	8.05929	10.4799	8.94182	7.92328	18.3569	11.7407	8.06159	6.92075	5.60609	6.86281	5.23472
Lchi00584	4.39741	3.32363	4.38016	4.03373	3.79737	5.04446	3.48756	4.10979	3.98988	4.31592	5.35255	4.55278	4.1183	3.66154	3.41091	3.73025	2.03941	3.03149	1.72262	2.26451	2.31054	1.49643	1.63743	1.8148	2.07079	2.24504	0.612839	1.64289	3.14051	6.7432	5.71535	5.19969	10.686	9.03857	8.42578	9.38346	6.56108	4.61106	7.53984	6.23732	4.13858	4.38663	3.51513	4.01345	3.6546	4.08949	3.06027	3.60145	4.18332
Lchi00669	4.87141	4.28284	3.61788	4.25738	4.13758	5.22316	7.30689	5.55588	3.6941	4.24572	3.28005	3.73996	3.76194	3.12427	2.56592	3.15071	6.5574	4.51348	3.36926	4.81338	9.24942	12.1137	11.6404	11.0012	5.98594	14.4648	11.7176	10.7228	4.23282	16.1541	2.26288	7.54994	3.92622	9.56168	14.2469	9.24495	11.705	5.40918	2.81656	6.64357	11.2302	5.61444	6.37884	7.74115	25.3507	23.6445	16.6528	21.8827	8.4352
Lchi00678	9.08959	11.4658	11.0267	10.5274	6.51262	11.8257	12.4809	10.2731	13.3217	11.3798	16.3012	13.6675	8.82271	8.96838	9.72183	9.17097	9.49797	10.824	8.47187	9.59796	6.82535	7.09041	7.50386	7.13987	6.00077	2.94306	9.32345	6.0891	5.6554	6.05658	8.40556	6.70585	9.0306	9.80013	3.96006	7.59693	2.85573	5.44308	5.43555	4.57812	5.39678	5.78834	3.61879	4.93464	5.62408	4.78714	5.28036	5.23053	8.27509
Lchi01081	40.0824	48.2073	44.7404	44.3434	40.1789	48.7113	37.0708	41.987	40.0401	48.0543	43.597	43.8971	42.6487	48.6693	53.6748	48.3309	34.0644	37.8891	53.8049	41.9195	66.1647	59.4784	53.483	59.7087	64.2707	70.9654	59.6554	64.9638	49.3449	60.6777	34.8513	48.2913	39.4234	46.9021	52.7238	46.3497	36.9327	34.6168	21.6996	31.083	35.047	33.7225	26.1328	31.6341	54.535	36.8378	64.6137	51.9955	40.2471
Lchi01465	10.6344	11.804	11.352	11.2635		10.5518	10.556	10.5539	9.55571	16.091	9.70022	11.7823	10.9527	11.8071	11.5504	11.4368	13.6728	10.4399	16.09	13.4009	16.104	10.3374	13.0869	13.1761	6.95449	3.06925	6.06515	5.36296	3.78013	6.50613	3.21842	4.50156	6.07629	9.29283	7.19542	7.52152	7.03627	6.30118	4.64132	5.99293	5.02891	1.76001	2.96916	3.25269	3.95265	3.14855	3.54264	3.54795	7.61355
Lchi01713	14.4516	12.9486	16.4397	14.6133	11.624	13.9638	10.8961	12.1613	12.9137	14.6429	14.9831	14.1799	13.5715	12.826	14.6035	13.667	13.901	12.5292	15.0684	13.8329	18.1523	15.6689	13.3562	15.7258	16.6306	10.5111	10.744	12.6286	40.1829	23.1105	20.0769	27.7901	22.8548	22.5442	37.5178	27.6389	54.9388	28.7297	38.8837	40.8508	40.3695	56.6666	76.9329	57.9897	46.7215	63.6895	39.3937	49.9349	21.6082
Lchi01743	12.1106	15.1119	21.9536	16.392	14.6949	17.7147	13.9623	15.4573	13.1208	14.193	28.8724	18.7287	18.8636	14.6114	16.9465	16.8072	16.8748	14.9593	12.9373	14.9238	84.8952	55.2534	63.3797	67.8428	23.6163	20.7518	43.6655	29.3445	6.83391	5.33331	3.35976	5.17566	6.62319	8.60763	3.92987	6.3869	4.49891	6.14535	5.22106	5.28844	5.26	5.2796	4.84527	5.12829	13.1574	7.53461	12.3757	11.0226	13.2797
Lchi01886	6.35909	5.26955	9.15143	6.92669	7.16466	33.2619	11.7483	17.3916	7.70445	4.74654	12.5476	8.33288	5.8684	3.49445	4.02603	4.46296	31.9355	2.15237	1.89008	11.9927	3.29242	2.10917	2.34105	2.58088	0.637514	2.76463	2.37723	1.92646	2.26241	1.53473	0.916809	1.57132	0.352947	0.645654	1.41359	0.804064	0.509694	0.151795	7.38338	2.68162	2.60464	0.506426	3.02438	2.04515	1.54091	5.14485	6.63047	4.43874	2.11505
Lchi01904	5.27421	3.98045	4.41693	4.5572	2.87862	4.34227	3.22644	3.48244	3.17578	4.09594	3.41072	3.56081	3.1024	3.1708	2.71495	2.99605	2.09457	1.88511	1.30258	1.76075	2.5616	2.07148	2.02016	2.21775	2.97603	3.47464	2.98097	3.14388	5.83268	3.43444	2.89312	4.05342	1.97151	1.12411	1.99967	1.69843	2.31834	1.68067	1.95251	1.98384	2.7059	1.57606	4.60182	2.96126	1.73902	2.69423	2.94498	2.45941	5.62111
Lchi02190	0.0639729	0	0.0628609	0.0422779	0	0.0601931	0	0.0200644	0.391129	0.0705152	0.127739	0.196461	0.624802	0.0720099	0.144895	0.280569	0.69866	1.00607	0.585412	0.763381	13.601	15.7539	21.2847	16.8798	19.7111	25.7849	31.3845	25.6268	0	1.10829	0.106485	0.404924	0	0.299966	0	0.0999886	0.846559	0.387875	0	0.411478	0.313939	0.0647024	0	0.126214	13.4997	11.327	6.55325	10.46	5.22128
Lchi02608	225.256	394.777	373.447	331.16	306.004	384.128	285.759	325.297	277.904	310.655	344.421	310.993	280.704	342.77	343.098	322.191	90.6871	90.3083	221.087	134.027	48.8284	26.2369	20.1462	31.7372	17.3577	12.1463	14.7803	14.7614	59.6604	54.2562	73.4422	62.453	116.336	118.043	109.659	114.679	27.8181	29.0715	40.1632	32.3509	25.8487	27.013	40.792	31.2179	36.7783	31.3247	25.8046	31.3025	70.7633
Lchi02623	6.19146	6.09183	7.32314	6.53548	7.51465	9.00818	8.38503	8.30262	10.1646	6.25593	9.73006	8.71687	12.9899	7.61461	4.02521	8.20989	6.26094	6.19082	2.81977	5.09051	7.72765	7.05879	8.97598	7.92081	68.8303	56.5798	60.6562	62.0221	0.498133	1.14597	1.52681	1.05697	2.69399	2.21768	3.53119	2.81429	4.08494	4.3883	10.6159	6.36306	4.67011	6.43601	7.57099	6.2257	4.83903	2.57709	4.24928	3.88846	5.78715
Lchi02758	13.9204	14.394	14.4527	14.2557	8.95948	17.726	16.2249	14.3035	18.4671	17.9759	20.8588	19.1006	21.9675	17.9	18.2522	19.3732	21.0961	24.0824	20.2385	21.8057	21.143	22.7204	25.4684	23.1106	29.0934	12.5902	36.4104	26.0313	22.8634	19.9828	23.4493	22.0985	19.748	22.9516	16.3926	19.6974	14.4374	17.6981	15.2707	15.8021	12.8189	12.3887	15.4243	13.544	13.1424	13.5812	14.2381	13.6539	12.6158
Lchi03021	6.69937	5.91635	7.67456	6.76343	6.33296	8.01405	5.94981	6.76561	7.71856	6.0115	8.57073	7.4336	9.60086	7.6547	7.12934	8.1283	6.50764	6.21205	6.7775	6.49906	4.72241	5.92686	6.84498	5.83141	3.9005	3.99636	3.27272	3.7232	7.54703	8.38949	6.10804	7.34819	3.67816	4.93295	3.41285	4.00799	5.48301	4.10783	5.68568	5.09217	6.57527	6.91196	3.65325	5.71349	18.3523	13.2804	14.4392	15.3573	12.4126
Lchi03271	42.4098	53.4696	43.2402	46.3732	30.6396	50.6306	49.3205	43.5302	53.3255	55.5388	69.0667	59.3104	49.0584	65.2563	64.2428	59.5192	48.3987	38.957	77.3955	54.917	141.563	118.129	125.815	128.502	98.9274	49.6784	213.926	120.844	20.0818	18.9773	21.2426	20.1006	110.983	114.434	58.2168	94.5446	34.7738	46.0898	21.4813	34.115	56.67	40.8078	31.8259	43.1012	33.7998	29.8051	40.1483	34.5844	34.2905
Lchi03935	32.6552	31.5309	36.9393	33.7085	41.7145	40.2287	31.2308	37.7246	27.9583	37.0462	33.8908	32.9651	34.3593	29.5578	30.1186	31.3452	36.0923	36.6488	29.8441	34.195	49.0687	62.1775	61.678	57.6414	55.8644	41.8999	50.6764	49.4802	85.806	85.6895	65.3766	78.9573	42.78	48.6718	54.3609	48.6042	33.4121	42.6942	44.3502	40.1522	70.9842	59.1886	60.945	63.706	125.703	106.655	90.654	107.671	74.6365
Lchi04403	27.603	25.4302	24.1158	25.7163	18.0859	29.8842	24.5176	24.1626	30.4811	24.4425	31.3058	28.7431	28.1997	23.4006	26.0278	25.876	27.8753	29.727	28.1393	28.5806	21.9599	20.8944	25.6804	22.8449	8.01407	2.71015	11.4887	7.4043	23.4828	25.0876	28.9327	25.8344	45.318	45.2189	27.7888	39.4419	22.3373	30.9861	22.7731	25.3655	31.7392	29.7283	23.8246	28.4307	24.4225	24.6875	32.4148	27.175	33.9841
Lchi04421	163.657	128.391	116.566	136.205	115.723	106.212	133.05	118.328	141.865	157.24	154.516	151.207	139	133.346	120.155	130.834	147.574	153.333	148.182	149.696	110.113	102.583	134.964	115.887	22.5847	9.75978	26.7352	19.6932	25.1496	44.4677	31.1093	33.5756	56.1056	67.1796	49.8765	57.7206	39.9011	65.2132	30.9462	45.3535	37.3358	38.4324	50.627	42.1318	14.3606	17.7528	19.8352	17.3162	45.7069
Lchi04449	7.32362	10.9472	11.1943	9.8217	5.02113	8.93266	8.26525	7.40635	7.04815	10.7634	10.8323	9.54795	8.2124	6.2591	10.5976	8.35637	8.88695	6.96738	7.75671	7.87035	6.53969	3.66208	5.45611	5.21929	6.90701	6.17777	6.89881	6.6612	7.07064	14.8204	14.448	12.113	17.0483	21.4626	12.1826	16.8978	2.76109	9.45638	8.95278	7.05675	8.91838	6.30978	7.77523	7.6678	8.34732	9.70488	12.9893	10.3472	13.8849
Lchi04815	39.0874	38.1074	34.1335	37.1094	39.6877	32.8655	38.4022	36.9851	29.9214	29.1228	31.0405	30.0282	18.869	28.2279	20.6475	22.5815	17.0473	18.4446	19.6845	18.3921	7.15103	15.4775	13.6333	12.0873	3.90963	5.38656	2.02481	3.77367	8.22684	9.54833	11.5004	9.75853	7.66589	7.49915	11.0825	8.74919	3.77696	7.90294	4.60692	5.42894	4.6463	7.57018	9.10341	7.10663	5.34363	3.16923	2.02458	3.51248	13.7402
Lchi04823	21.8602	25.6425	26.8921	24.7983	23.01	26.4454	21.6847	23.7134	22.4491	24.3461	26.0764	24.2905	22.2374	21.9861	22.6341	22.2859	16.3707	15.5373	19.6794	17.1958	20.2854	23.3655	22.4104	22.0204	13.1572	7.44566	15.8533	12.1521	7.89385	11.7284	16.2561	11.9595	25.8149	31.0832	23.826	26.9081	19.2467	30.6393	19.471	23.119	34.1055	22.5689	34.4119	30.3621	22.366	29.6394	26.3393	26.1149	21.6669
Lchi04963	35.5612	38.3623	37.751	37.2248	47.2589	50.8624	44.9083	47.6765	40.6046	50.8349	65.7769	52.4055	61.0902	53.7887	48.4523	54.4437	51.6672	56.7577	62.9228	57.1159	108.303	92.8503	69.3912	90.1815	155.437	174.542	122.03	150.67	28.2786	51.939	37.1278	39.1151	62.3866	45.1291	86.9894	64.835	81.9322	42.0515	51.5826	58.5221	30.3838	46.5641	52.4958	43.1479	34.9666	35.974	24.6583	31.8663	38.7578
Lchi05098	1.13542	1.01042	1.07969	1.07518	0.769631	1.55081	1.26487	1.1951	1.11967	0.968931	0.987315	1.0253	0.894297	0.78333	0.456262	0.711296	0.720008	0.537607	0.754125	0.67058	0.802782	0.79119	0.358416	0.650796	1.35236	1.41559	1.40768	1.39188	0.254601	0.439289	0.365797	0.353229	0.86058	0.601089	0.846013	0.769228	0.894796	0.610693	0.816401	0.773963	0.970595	1.03724	0.937407	0.981746	2.02886	1.51207	2.19626	1.9124	2.28134
Lchi05169	13.6161	17.4865	27.2347	19.4458	10.5549	20.9644	14.65	15.3898	12.9424	17.1441	12.0896	14.0587	9.51386	7.81479	8.16701	8.49855	5.11352	5.30397	4.80177	5.07309	6.66473	7.03352	6.61241	6.77022	6.2355	7.72592	3.58933	5.85025	8.3239	11.2602	5.19582	8.25996	6.06972	12.9961	12.2931	10.453	6.35488	10.5234	7.05924	7.97918	11.1982	8.32812	12.6171	10.7145	20.5371	23.8968	26.6688	23.7009	21.3846
Lchi05172	3.23418	4.72802	4.98697	4.31639	4.63023	5.14986	3.68933	4.48981	4.20826	4.71668	5.06697	4.66397	3.98485	4.81666	2.9301	3.91054	3.53211	4.069	4.43938	4.0135	5.18021	3.86937	4.54444	4.53134	4.37118	1.99175	4.55582	3.63958	2.85345	2.98385	2.56748	2.8016	5.787	1.92478	4.3418	4.01786	8.86355	8.71102	13.4368	10.3371	8.10661	11.8262	15.2815	11.7381	11.0248	13.2377	7.29323	10.5186	9.15505
Lchi05328	0.0882303	1.35224	2.6009	1.34712	0.529709	0.664138	0	0.397949	0.0899064	0.58352	0	0.224475	0.0861716	0	0.299755	0.128642	0.289074	0	0	0.0963579	0.773535	0.762366	1.91866	1.15152	1.79736	4.9933	4.98675	3.9258	0.153329	5.76139	0	1.97157	0.932882	4.44736	5.20817	3.52947	2.51474	3.4103	0.0756402	2.00023	5.88852	0.803128	1.71619	2.80261	8.2232	9.22754	16.6066	11.3525	7.07476
Lchi05330	0.165201	0.393854	1.40686	0.655305	0.165304	1.03627	0.335596	0.51239	0	0.0606987	0.164934	0.075211	0.484041	0.0619853	0.124724	0.223583	0	0.0577344	0	0.0192448	0.965573	0.416339	2.69436	1.35876	0.981565	7.98119	3.67261	4.21179	1.24406	9.24648	1.55825	4.01626	1.35856	10.3283	14.7689	8.81859	11.6593	11.9361	3.72954	9.10834	6.16136	1.28099	1.63487	3.02574	8.42479	9.69968	17.9318	12.0188	6.8599
Lchi05521	157.536	214.641	243.77	205.316	114.279	147.993	117.454	126.575	83.6104	111.332	85.1971	93.3799	78.0457	61.9482	76.188	72.0606	52.3083	53.247	65.4013	56.9855	344.429	233.294	454.65	344.124	128.825	30.8888	335.016	164.91	8.68324	14.2686	19.9016	14.2845	24.822	37.3607	13.1902	25.1243	6.17611	13.9303	3.21272	7.77305	14.3619	6.71407	8.6229	9.89962	64.7388	28.9444	45.6854	46.4562	36.7948
Lchi05563	31.1086	32.3158	42.9175	35.4473	40.3259	43.4417	38.5079	40.7585	37.2563	45.968	52.5761	45.2668	46.7661	37.4136	42.4049	42.1949	26.2606	33.9766	31.0693	30.4355	22.5383	21.5398	16.4322	20.1701	39.9383	33.4061	33.1103	35.4849	21.0288	25.746	24.5508	23.7752	16.4734	24.3517	15.0616	18.6289	13.6393	17.5154	12.422	14.5256	13.8135	17.7014	17.3326	16.2825	32.9235	28.8729	31.7472	31.1812	26.3619
Lchi05897	13.4113	17.2741	18.6092	16.4315	15.6155	15.3721	14.5302	15.1726	12.0924	14.4245	11.5232	12.68	12.1458	16.3771	13.0708	13.8645	7.98913	7.15827	11.9007	9.01603	9.44203	9.56907	12.4611	10.4907	16.0405	13.1268	8.63664	12.6013	20.7639	23.2884	16.2354	20.0959	15.5647	14.292	22.6338	17.4968	19.6917	15.2156	9.47679	14.7947	31.5909	32.9652	31.0377	31.8646	17.4379	19.313	19.9017	18.8842	20.6582
Lchi06004	22.9342	24.1447	24.4114	23.8301	19.2054	24.6862	24.1594	22.6837	26.393	26.0474	28.7952	27.0785	27.539	26.3091	28.4264	27.4249	28.9349	26.6957	30.4535	28.6947	25.6143	28.1702	33.0428	28.9424	27.6891	23.1463	34.4107	28.4154	29.6787	28.9129	27.7831	28.7916	33.0957	46.3294	28.404	35.943	27.8885	39.2601	25.8985	31.0157	31.1941	28.3619	24.1655	27.9072	33.6161	29.3946	42.1323	35.0477	29.1635
Lchi06511	0.303503	0.186063	0.178937	0.222834	0.0607381	0.228457	0.431583	0.240259	0.185561	0	0.606024	0.263862	0.118569	0.409959	0.0687417	0.19909	0.132585	0.827329	0.694335	0.551416	0.465654	0.458931	0.263999	0.396195	2.24125	1.67575	1.44093	1.78597	0.316461	1.45606	1.11143	0.961315	0.713115	0.355778	1.63577	0.901554	0.679679	1.01209	1.24893	0.980236	0.77449	0.552535	0.248569	0.525198	0.960689	0.668248	0.808852	0.812596	0.912617
Lchi06522	0.025603	0	0	0.00853432	0.0512375	0	0.0260054	0.0257476	0.0521787	0	0.0255615	0.0259134	0.0250056	0	0.0289946	0.0180001	0	0	0.0292864	0.00976213	0.589226	0.553065	0.334058	0.492116	1.76028	5.51316	2.17061	3.14802	0	0.307076	0	0.102359	0	0	0	0	0.0781861	0	0.175596	0.0845941	0.0251287	0	0.052422	0.0258502	0.855443	0.328838	0.746301	0.643527	0.0916508
Lchi06993	0.497046	0	0.549457	0.348834	0.248676	0.11692	0.252429	0.206008	0.506488	0.410908	0.186091	0.367829	0.606811	0.279745	0.281445	0.389334	0.135708	0.45598	0.142139	0.244609	0.0680893	0	0.878213	0.315434	0.711947	0.0857615	0.351161	0.382956	0	0.662384	0.723934	0.462106	0	0.218496	0	0.072832	0	0.329617	1.38489	0.571502	0.670778	0.125679	0.50885	0.435102	0.382403	0.683992	0.465698	0.510698	1.15653
Lchi07256	0	0	0	0	0	0	0	0	0	0	0	0	0	0	0	0	0	0	0	0	0	0	0	0	0	0	0	0	0	0	0	0	0	0	0	0	0	0	0	0	0	0	0	0	0	0	0	0	0
Lchi08342	0	0	0.0551333	0.0183778	0.224573	0	0	0.0748577	0	0	0.0560179	0.0186726	0	0	0	0	0	0	0	0	0	0	0	0	0	0	0	0	0	0.149545	0	0.0498484	0	0	0	0	0	0.255144	0	0.0850481	0.165208	0	0	0.0550692	0	0	0	0	0
Lchi08343	0	0	0	0	0	0	0.0618128	0.0206043	0.0620124	0	0	0.0206708	0	0	0	0	0	0	0.0696115	0.0232038	0	0	0.0661691	0.0220564	0	0	0	0	0	0	0	0	0	0	0	0	0	0.0922445	0	0.0307482	0	0	0	0	0	0	0.152049	0.0506828	0
Lchi09042	1.75326	2.37194	1.69088	1.93869	1.41322	2.18429	1.94571	1.84774	2.06779	2.18308	1.79905	2.01664	1.90261	2.22935	1.59944	1.91047	1.50699	1.65096	2.11691	1.75829	2.66862	2.03393	2.73592	2.47949	1.34349	0.672248	1.61486	1.2102	1.24131	0.82209	0.864703	0.976035	1.1443	1.29404	0.958275	1.1322	1.66902	2.68216	1.72576	2.02565	1.17905	0.903046	0.515202	0.865767	1.42738	1.25102	2.43361	1.704	2.23152
Lchi09127	0	0	0	0	0	0	0	0	0	0	0	0	0	0	0	0	0	0	0	0	0	0	0	0	0	0	0	0	0	0	0	0	0	0	0	0	0	0	0	0	0	0	0	0	0	0	0	0	0
Lchi09383	17.6654	14.3547	13.8866	15.3022	13.0597	17.3256	15.241	15.2088	13.6384	11.3166	12.159	12.3713	10.0677	10.4804	8.80243	9.78352	9.48746	9.89239	8.60574	9.32853	6.51392	6.28518	4.20307	5.66739	4.39249	1.72124	4.41663	3.51012	8.45133	2.82499	4.08207	5.11946	7.22707	5.35972	4.96051	5.8491	4.82344	5.16634	4.63247	4.87408	2.8149	2.90073	2.97869	2.8981	1.68116	0.877052	1.52315	1.36045	5.20772
Lchi09458	0	0	0.10074	0.0335801	0.102586	0.096465	0	0.0663503	0	0	0.102357	0.0341189	0.10013	0	0	0.0333768	0	0	0	0	0	0.0553662	0.111473	0.055613	0	0	0	0	0	0	0	0	0	0	0	0	0	0.0777006	0	0.0259002	0	0	0.104957	0.0349857	0.0450719	0	0.0426918	0.0292546	0.1835
Lchi09730	49.1106	25.4656	20.7611	31.7791	37.5217	22.8113	28.0193	29.4508	28.5716	18.1692	33.875	26.8719	19.5289	16.2589	17.0634	17.6171	20.0434	22.3298	10.8853	17.7528	18.623	22.7591	14.7814	18.7212	11.1064	13.5266	8.70812	11.1137	26.9719	21.5136	20.9316	23.1391	29.0141	21.1154	31.4741	27.2012	7.09217	10.432	13.3058	10.2767	4.4476	7.56231	13.5695	8.52648	1.74318	1.19522	1.08502	1.34114	3.44708
Lchi10475	10.188	13.2591	13.2546	12.2339	16.7436	12.4243	11.4465	13.5381	11.9474	14.8686	15.4561	14.0907	12.7296	12.4289	11.2153	12.1246	6.65101	6.44465	9.24481	7.44682	7.98392	5.59411	5.87905	6.4857	6.88424	6.04937	5.01832	5.98398	13.155	8.41919	12.695	11.4231	8.09069	8.47332	9.56786	8.71062	11.1817	4.70182	7.41673	7.76676	8.82613	11.9735	8.15746	9.65237	17.6154	15.8734	11.9925	15.1605	10.5131
Lchi10916	8.73356	10.2859	9.82643	9.61529	11.5408	12.6086	10.3606	11.5033	10.1902	8.81836	11.7812	10.2633	8.39956	7.95466	8.8335	8.39591	8.00907	8.3877	7.62598	8.00758	5.91803	7.34474	7.6113	6.95802	9.93126	18.0369	10.4753	12.8145	17.147	17.4136	20.7518	18.4375	12.2183	11.4101	11.7206	11.783	12.6227	10.3075	6.34422	9.75814	10.9274	11.4629	13.3773	11.9225	31.7128	31.3762	27.6506	30.2465	19.5218
Lchi11324	17.8005	13.8481	14.4224	15.357	15.8741	15.5734	17.6996	16.3823	16.4202	13.4248	18.8317	16.2256	20.8012	12.3033	14.8536	15.986	21.8276	21.2819	15.9319	19.6805	12.4575	19.5632	14.6007	15.5405	24.8902	9.13856	19.5567	17.8618	25.7241	20.7252	23.3918	23.2804	20.105	14.9359	21.3195	18.7868	16.8481	20.4965	27.4688	21.6044	14.0379	13.8342	21.8678	16.58	28.6115	22.1176	23.5635	24.7642	16.6343
Lchi11611	33.8628	30.1902	37.3378	33.7969	37.9618	34.5126	34.4559	35.6434	30.231	35.4761	32.6711	32.7928	30.6727	32.0453	33.1224	31.9468	32.8585	32.1726	34.0042	33.0118	29.6226	32.0432	28.6081	30.0913	44.8694	53.6087	36.3814	44.9532	72.3877	58.5453	61.9528	64.2953	44.2182	48.3369	65.5276	52.6942	46.0007	49.7387	59.5516	51.7636	80.177	63.1636	76.881	73.4072	86.8985	87.5349	78.616	84.3498	50.4184
Lchi12045	17.8461	16.9285	20.0923	18.289	14.8429	20.0126	18.3584	17.738	20.5106	18.4637	17.635	18.8698	20.0152	19.5744	19.5899	19.7265	17.0476	19.1412	19.3694	18.5194	16.0062	16.909	17.3198	16.745	23.3029	11.4663	27.2415	20.6702	12.2943	10.8268	15.9544	13.0252	17.4804	19.5823	19.0353	18.6993	11.7081	15.1858	18.8212	15.2383	11.8711	9.78649	10.1863	10.6146	11.5578	8.29078	11.4417	10.4301	17.3515
Lchi12053	35.6863	34.3689	38.3377	36.131	41.2611	37.755	38.2416	39.0859	28.2736	40.9356	37.0776	35.4289	25.765	31.2323	30.7453	29.2476	24.6149	20.7661	27.1485	24.1765	29.3783	32.5504	26.9199	29.6162	49.2404	37.9461	29.0483	38.7449	73.8856	55.2936	51.7274	60.3022	21.6643	23.2182	27.7176	24.2	23.5512	20.7052	25.9098	23.3887	26.1432	24.5227	30.6779	27.1146	19.2169	19.7374	15.6424	18.1989	16.3197
Lchi12403	1.9474	1.98976	1.79395	1.91037	2.43575	2.29043	1.85438	2.19352	0.992198	0.939118	1.21516	1.04882	0.237745	0.822021	0.964851	0.674872	2.39264	1.40369	0.278446	1.35826	0.800311	0.262919	0	0.35441	0.154965	0	0.412749	0.189238	0	0.162199	0	0.0540664	0.142989	0.285352	0.312374	0.246905	0	0.184489	0	0.0614964	0.119458	0.492402	0.124603	0.245488	0	0	0.101366	0.0337886	0.522833
Lchi12425	1.2894	1.54723	1.14913	1.32859	1.21518	1.65054	1.38581	1.41718	1.2375	1.68568	1.10769	1.34363	1.65468	1.94081	1.79979	1.79843	2.06314	2.71942	1.49205	2.09154	2.10316	1.36027	1.85842	1.77395	0.859014	0.558777	1.16941	0.862401	0.364773	0.779232	0.549043	0.564349	1.19775	1.56421	1.09666	1.28621	2.91501	3.06802	3.79181	3.25828	4.34101	3.59387	3.02377	3.65288	1.9906	1.96693	3.27149	2.40967	4.66933
Lchi12429	0	0	0	0	0	0	0	0	0	0	0	0	0	0	0	0	0	0	0	0	0	0	0	0	0	0	0	0	0	0	0	0	0	0	0	0	0	0	0	0	0	0	0	0	0	0	0	0	0
Lchi12949	2.96674	5.03305	5.55533	4.51838	5.26502	5.16156	4.60534	5.01064	4.27797	6.04668	5.36503	5.22989	3.93625	3.90654	4.18384	4.00888	2.62871	3.34519	3.39356	3.12249	3.61933	3.32524	4.13869	3.69442	3.706	2.78159	4.04962	3.5124	5.93389	2.68547	4.37922	4.33286	1.90708	3.21526	5.02819	3.38351	7.23646	4.79389	13.9167	8.64903	7.58163	13.361	13.9826	11.6418	13.4364	17.4087	8.71769	13.1876	9.81853
Lchi13056	0.527421	0.0979804	0.424025	0.349809	0.287862	0.0451145	0.292206	0.208394	0.244291	0.158552	0.191479	0.198108	0.0468286	0	0.108598	0.0518089	0.209457	0.452427	0	0.220628	0.210183	0	0	0.0700609	0	0	0	0	0	0	0	0	0.0563289	0.0562057	0	0.0375115	0.34165	0.0363388	0	0.125996	0	0	0	0	0.295107	0.0439874	0.159728	0.166274	0.308947
Lchi13211	12.8364	15.7797	14.3213	14.3125	18.7982	15.1604	10.7293	14.896	12.6715	14.1491	12.8824	13.2343	13.8428	11.6646	11.9626	12.49	9.3459	7.78048	10.3241	9.15015	10.7704	9.82057	9.15929	9.91675	16.769	19.8411	11.4872	16.0324	34.2743	39.291	23.1472	32.2375	10.9175	11.4422	11.3247	11.2281	10.2763	8.36047	12.7242	10.4537	14.6327	16.4313	17.1794	16.0812	15.7541	18.2777	13.6972	15.9097	10.2431
Lchi13494	0.342866	0.0778496	0.673812	0.364843	0.304958	0.501835	0.580425	0.462406	0.892858	0.713867	0.190173	0.598966	0.595317	0.343058	0.690286	0.542887	0.416056	1.27813	0.261462	0.651881	0.876746	1.52244	1.03555	1.14491	1.94017	4.4172	1.50723	2.62153	1.19168	0.71076	0.317064	0.739835	0.31329	0.223289	0	0.17886	0.0387793	2.8584	1.89428	1.59715	0	0.154123	0	0.0513742	0.602936	0.139799	0.507642	0.416793	0.65459
Lchi13498	0.310755	0.198446	0.229015	0.246072	0.116605	0.255845	0.31564	0.229363	0.197912	0.214085	0.426597	0.279531	0.834638	0.39352	0.483892	0.570683	1.14541	1.22178	0.399896	0.922362	0.595977	0.713237	0.844712	0.717975	0.741854	0	0.570824	0.437559	0.337524	0.465891	0.193974	0.332463	0.319443	0	0.0996939	0.139712	0	1.8547	0	0.618235	0	0	0.159068	0.0530226	0.375698	0	0.129403	0.168367	0.389343
Lchi13759	94.415	77.9198	83.4891	85.2746	75.7126	70.9853	78.0643	74.9207	75.5112	81.3538	100.576	85.8137	74.2637	71.9397	78.8646	75.0227	64.7601	69.0342	82.1263	71.9735	74.932	94.6631	79.7638	83.1196	43.1959	38.7174	33.8933	38.6022	50.2961	105.793	47.3083	67.7991	104.451	97.2456	96.3341	99.3437	92.4726	130.312	85.2798	102.688	157.948	152.155	101.913	137.339	103.295	111.804	117.792	110.964	119.317
Lchi14050	15.8902	17.2117	22.07	18.3906	12.077	21.7597	16.9043	16.9137	18.2861	18.6637	23.5222	20.1573	17.0176	17.072	16.684	16.9245	11.5061	10.8031	15.6269	12.6454	14.7179	13.0986	15.4206	14.4124	11.8293	8.11032	31.7691	17.2362	3.52095	4.70575	3.99879	4.07516	7.75278	10.7555	5.75702	8.08844	5.56847	5.81309	7.19597	6.19251	5.68153	4.44963	6.01514	5.3821	11.1976	8.01912	9.85905	9.69193	13.6765
Lchi14157	11.8028	15.271	14.9383	14.0041	12.8371	14.8475	14.5293	14.0713	15.8182	15.131	14.8578	15.269	15.349	14.8741	15.1824	15.1352	11.489	10.3569	16.5826	12.8095	13.9892	14.4108	14.3676	14.2559	15.7625	13.4585	19.9403	16.3871	12.4851	19.4902	13.3467	15.1073	11.9821	15.6404	12.5942	13.4055	7.83552	9.91753	4.12444	7.2925	10.1991	10.7048	10.7041	10.536	14.495	14.0647	17.3623	15.3073	12.1241
Lchi14963	0.55518	0.638162	0.54553	0.579624	0.416642	0.914161	0.211465	0.514089	0.565727	0.458967	0.415711	0.480135	0.745561	0.546812	0.471544	0.587972	1.44002	0.436553	0.952579	0.943049	3.8787	3.44792	1.81094	3.04586	2.38565	3.73589	3.68699	3.26951	0.723603	0.277446	0.46206	0.487703	1.63057	1.13891	3.56216	2.11055	1.97797	2.73497	2.49878	2.40391	2.31581	2.38642	1.84719	2.18314	6.34592	8.91323	8.26486	7.84134	2.88169
Lchi15076	2.37845	2.01654	2.33711	2.24403	1.62037	2.85693	1.85043	2.10924	2.62991	3.06794	2.47565	2.7245	1.28504	2.96208	1.83389	2.027	1.43694	2.38754	2.14178	1.98876	0.443669	1.25713	0.550233	0.750345	3.86587	5.09924	5.43439	4.79983	2.72624	4.8556	1.51623	3.03269	0.772871	1.3644	1.94818	1.36181	0.721179	1.34236	0.650764	0.904769	1.2417	0.511825	2.1241	1.29254	4.89448	4.59617	4.76246	4.75104	2.71728
Lchi15097	6.26683	5.67653	5.0224	5.65525	6.13728	5.47836	4.28869	5.30145	4.84602	4.45817	5.19172	4.83197	4.037	4.00235	4.27833	4.10589	3.10655	2.98229	2.84703	2.97863	3.0199	3.9844	2.94787	3.31739	6.73402	5.70555	3.31591	5.25182	8.8052	9.83218	7.17621	8.60453	3.23733	4.06386	3.87835	3.72652	2.21688	3.03163	3.54362	2.93071	5.62727	6.78782	4.0041	5.47306	3.2045	3.91438	5.29323	4.13737	4.74123
Lchi15287	2.17885	0.556561	2.06452	1.59998	1.79088	1.83046	1.65982	1.76039	1.11012	2.48745	1.70919	1.76892	1.82401	1.22629	2.02687	1.69239	4.24923	2.93707	3.20441	3.46357	58.9279	46.0582	32.6593	45.8818	144.948	160.904	135.463	147.105	5.67969	2.07402	11.6575	6.47042	27.7	15.6897	17.3752	20.2549	15.0502	8.72845	12.9422	12.2403	5.95723	3.77777	3.82388	4.51963	7.79995	9.92312	10.2396	9.32089	5.29261
Lchi15582	154.495	178.597	177.917	170.336	172.663	188.485	209.534	190.227	178.572	209.289	220.264	202.709	205.414	222.463	205.219	211.032	207.525	192.652	239.556	213.244	241.452	208.301	235.5	228.418	158.883	97.4585	608.286	288.209	34.5009	43.1664	28.5736	35.4136	63.8323	92.9144	30.8396	62.5288	17.6258	34.9572	20.8591	24.4807	20.6572	14.9463	9.32172	14.9751	50.9239	34.7832	51.094	45.6004	70.9606
Lchi15949	75.0076	58.1155	62.689	65.2707	70.138	81.5138	75.8351	75.8289	67.1252	77.6444	96.5093	80.4263	57.1732	59.5066	48.8192	55.1664	30.2277	27.4952	46.3028	34.6752	53.7644	61.1343	39.4989	51.4659	190.383	149.573	117.561	152.506	21.5246	33.5653	34.5535	29.8811	26.826	23.2795	30.4565	26.854	34.1614	20.6098	31.0251	28.5988	33.685	33.1025	48.241	38.3429	21.1117	23.4242	16.9426	20.4928	45.081
Lchi16452	59.7698	69.4917	67.9292	65.7302	55.2476	68.9436	65.5474	63.2462	67.1941	65.38	72.4927	68.3556	70.7137	64.1083	56.3828	63.7349	47.1812	50.4618	58.8454	52.1628	53.6998	55.9666	55.5301	55.0655	64.8135	50.6565	45.0891	53.5197	65.7191	61.3257	65.7746	64.2731	156.932	133.477	234.722	175.044	170.761	143.179	235.502	183.148	98.0962	103.601	154.097	118.598	40.5712	50.8434	50.9509	47.4552	78.3473
Lchi16496	2.08771	1.34723	1.72751	1.72082	2.30889	1.6025	1.8415	1.91763	1.90343	2.30121	1.64552	1.95006	1.28779	1.73157	1.0577	1.35902	2.16002	0.748809	1.19403	1.36762	1.08376	2.72961	1.43366	1.74901	2.58813	2.5784	1.67679	2.28111	9.64302	5.56433	5.57841	6.92859	9.68153	5.281	10.7162	8.55956	13.0305	8.41091	13.8474	11.7629	8.57359	11.6133	15.8047	11.9972	5.12046	8.56838	6.54301	6.74395	4.48402
Lchi16797	7.62659	10.7224	10.2518	9.53361	12.3322	9.93156	11.2169	11.1602	9.63662	11.7019	9.80716	10.3819	11.5603	9.13415	10.2952	10.3299	8.52904	11.7701	12.7717	11.0236	9.82902	8.10553	8.2924	8.74232	9.32181	14.5698	8.96589	10.9525	8.27028	6.82988	9.9527	8.35095	14.7657	12.8739	12.9186	13.5194	10.8066	13.7335	17.7319	14.0907	16.0485	16.4762	18.3013	16.942	16.3084	14.1613	15.7521	15.4073	10.7456
Lchi16857	233.125	159.805	160.144	184.358	202.792	130.071	185.822	172.895	199.103	133.295	202.79	178.396	160.791	177.125	175.758	171.225	184.675	206.328	181.43	190.811	80.175	80.2638	64.924	75.1209	71.4248	48.4141	52.7499	57.5296	141.002	71.9506	121.776	111.576	152.206	111.111	146.037	136.451	64.0508	35.481	19.702	39.7446	24.033	39.8385	33.2358	32.3691	26.5155	29.7375	21.0618	25.7716	56.724
Lchi16965	#N/A	#N/A	#N/A	#N/A	#N/A	#N/A	#N/A	#N/A	#N/A	#N/A	#N/A	#N/A	#N/A	#N/A	#N/A	#N/A	#N/A	#N/A	#N/A	#N/A	#N/A	#N/A	#N/A	#N/A	#N/A	#N/A	#N/A	#N/A	#N/A	#N/A	#N/A	#N/A	#N/A	#N/A	#N/A	#N/A	#N/A	#N/A	#N/A	#N/A	#N/A	#N/A	#N/A	#N/A	#N/A	#N/A	#N/A	#N/A	#N/A
Lchi17021	7.67045	6.70145	7.64636	7.33942	11.1791	12.8655	8.18621	10.7436	8.32592	8.57742	11.8755	9.59296	8.46863	10.0106	7.42764	8.63561	11.5943	9.90678	9.60052	10.3672	9.92892	8.34474	8.94445	9.0727	6.65225	12.3525	6.15741	8.38737	3.09099	4.88877	4.07089	4.01688	6.79113	5.66862	2.99572	5.15182	3.56452	7.11925	10.7693	7.15101	5.40078	3.26058	5.46269	4.70802	1.36841	2.85557	2.5923	2.2721	6.96396
Lchi17321	0.644944	0.92256	0	0.522501	0	0.606838	0	0.202279	0.262878	0.42654	0.386341	0.358586	0.377938	0.145194	1.02253	0.515221	0.281742	0	0.295092	0.192278	1.13087	0.139318	0.420749	0.563647	0	0	0.437425	0.145808	0	0	0	0	1.2123	0.756028	0.496573	0.821632	1.57562	2.93277	0	1.5028	0.126599	0.913218	0	0.346606	0.453659	0.473343	0.429702	0.452235	1.10818
Lchi17374	0	0	0	0	0	0	0	0	0	0	0	0	0	0	0	0	0	0	0	0	0	0	0	0	0	0	0	0	0	0	0	0	0	0	0	0	0	0	0	0	0	0	0	0	0	0	0	0	0
Lchi17375	8.5235	13.1836	12.5862	11.4311	7.82196	10.8557	9.4706	9.38274	7.62973	14.9492	7.71046	10.0965	8.60058	12.9338	8.85267	10.129	3.18861	4.09788	9.85749	5.71466	2.47715	1.57673	2.50891	2.1876	0.53961	0.910025	0.425853	0.625163	0.736525	0.878579	2.19478	1.26996	0.608553	0.662425	0.483436	0.584805	0.479355	0.356898	0.484458	0.440237	0.462188	0.0476282	0.867771	0.459196	0	0.129606	0.35297	0.160859	0.404573
Lchi17591	13.2749	13.0559	12.9047	13.0785	4.21461	11.6223	11.9213	9.25272	15.4561	12.8328	13.6551	13.9813	12.919	14.1969	13.9883	13.7014	15.2214	16.8454	13.669	15.2452	9.56903	8.4341	14.6654	10.8895	1.65703	0.685921	13.8022	5.38172	1.56264	5.26622	4.13574	3.65486	20.1824	41.1641	11.0226	24.123	5.97364	22.8298	9.12887	12.6441	8.91825	4.35577	3.99711	5.75704	10.7358	7.40264	21.5991	13.2459	14.8066
Lchi17781	68.8833	91.7017	101.139	87.2415	75.5804	91.4507	83.5998	83.5436	52.846	87.966	52.3861	64.3994	58.874	58.9256	69.6479	62.4825	63.3681	54.6286	83.1204	67.039	88.6618	109.853	97.1206	98.5451	62.9222	26.8656	48.9676	46.2518	62.1332	66.4287	65.7081	64.7567	37.7027	62.2236	68.6641	56.1968	34.7798	28.3456	39.596	34.2405	34.0731	42.3937	45.8469	40.7712	95.1144	52.3914	53.1505	66.8854	40.4926
Lchi18490	82.066	82.6555	93.0666	85.9293	85.6845	90.742	85.8457	87.4241	81.5812	81.1855	94.8378	85.8682	78.1923	76.5097	75.8388	76.8469	48.8591	57.1853	55.7627	53.9357	104.102	81.7177	71.9053	85.9082	76.2548	89.8233	103.851	89.9764	28.2715	42.9142	43.1229	38.1029	68.3979	79.1551	42.8965	63.4832	36.7497	42.7735	42.7005	40.7412	37.5115	31.1609	25.0391	31.2371	69.2181	58.0634	65.7021	64.3278	52.1329
Lchi18994	0	0	0	0	0	0	0	0	0	0	0	0	0	0	0	0	0	0	0	0	0	0	0	0	0	0	0	0	0	0	0	0	0	0	0	0	0	0	0	0	0	0	0	0	0	0	0	0	0
Lchi19539	16.0661	20.6793	19.3234	18.6896	10.8043	19.1905	17.6431	15.8793	19.401	26.2761	25.31	23.6624	22.416	26.0698	23.4518	23.9792	16.5206	17.9927	21.7785	18.7639	39.5011	32.2263	32.0447	34.5907	36.2618	54.6495	48.6455	46.5189	21.1213	14.6674	17.7126	17.8338	18.4455	25.4371	14.994	19.6255	17.7878	21.5062	25.2216	21.5052	20.2737	13.9279	12.7095	15.6371	15.8691	13.5428	18.8106	16.0742	15.2368
Lchi20923	36.6579	35.0007	44.3767	38.6785	42.5456	51.2181	39.0396	44.2678	43.6208	47.1854	53.9625	48.2562	50.9588	46.1846	48.4239	48.5224	41.6613	41.0024	42.2615	41.6417	60.8131	52.774	51.6641	55.0838	31.1357	39.1274	79.3456	49.8696	7.18037	15.3662	7.6773	10.0746	19.3035	23.9358	12.5772	18.6055	7.09135	17.223	7.94942	10.7546	13.7219	8.26069	9.4436	10.4754	50.1008	37.5531	61.4596	49.7045	44.6128
Lchi21166	5.5666	6.04961	3.58026	5.06549	4.10157	4.95201	4.62607	4.55988	5.93018	5.35495	4.4966	5.26057	6.17808	6.60771	4.75666	5.84749	4.47664	6.84429	6.07802	5.79965	9.81619	4.8099	5.44731	6.69113	4.25245	3.07352	7.0933	4.80642	0.351773	2.76499	2.69551	1.93743	7.55035	8.7796	6.23416	7.52137	3.34833	5.13934	4.51196	4.33321	3.92377	5.11825	3.83373	4.29192	6.98576	4.8283	6.11112	5.97506	11.1227
Lchi21170	4.30146	5.48084	4.47532	4.75254	5.06367	2.33316	4.00926	3.80203	4.79571	5.24338	3.78927	4.60945	2.61951	5.46845	6.47593	4.85463	5.19511	4.77509	5.61493	5.19504	4.76945	4.8099	6.10759	5.22898	8.18275	2.86396	6.46406	5.83692	3.60567	4.38353	3.20092	3.73004	5.17229	5.69487	2.20793	4.35837	3.86346	4.87087	5.5098	4.74804	5.21514	5.57889	4.09277	4.96227	2.93669	5.38541	5.52108	4.61439	7.57215
Lchi21278	4.19376	3.24905	3.89445	3.77909	3.87356	3.64244	4.16606	3.89402	3.28726	5.38462	4.09496	4.25561	5.04112	4.72063	4.48836	4.75004	3.01984	5.21829	5.48241	4.57351	3.48485	4.23095	2.70587	3.47389	2.64042	2.67176	1.51074	2.27431	5.04555	7.49266	8.89847	7.14556	7.14666	7.34713	10.4084	8.30074	5.30102	7.16015	5.09668	5.85262	6.69428	7.22468	7.69031	7.20309	7.37482	6.55327	7.59947	7.17585	8.6775
Lchi21894	1.07151	2.51807	3.47452	2.3547	2.14434	1.15943	2.33995	1.88124	1.74698	2.89367	1.12327	1.92131	2.35464	1.68857	3.39767	2.4803	0.585108	1.68511	1.1031	1.12444	0.352282	1.44665	1.04855	0.949159	0.409276	0.591619	0.42393	0.474941	2.0483	1.14235	0.445893	1.21218	0.944113	0.753639	1.71876	1.13884	1.09072	1.17752	2.52618	1.59814	3.04982	1.46303	2.30361	2.27215	0.989242	0.638959	0.981623	0.869941	1.30413
Lchi21895	2.24006	2.77923	3.30168	2.77366	2.77512	2.96083	2.97951	2.90515	3.91305	2.46914	3.67414	3.35211	3.07333	2.70158	3.02	2.93164	1.92218	2.90774	1.5252	2.11837	0.876746	0.806481	1.2758	0.986342	1.22231	0.88344	0.964628	1.02346	0.370745	1.70582	1.77556	1.28404	3.07024	3.06353	1.77948	2.63775	1.95448	3.31458	2.652	2.64035	3.40254	2.10377	2.67546	2.72726	2.29786	2.93579	1.86558	2.36641	3.16931
Lchi22556	20.1365	25.3958	26.9022	24.1448	30.1065	26.8156	26.0526	27.6582	20.0429	25.4917	26.8208	24.1184	23.3627	27.189	24.0209	24.8575	25.359	21.6506	24.6367	23.8821	19.2516	21.1939	20.726	20.3905	20.2843	25.0866	17.164	20.845	30.8529	18.3049	19.1309	22.7629	13.6121	14.842	15.1683	14.5408	15.0759	7.54208	10.8145	11.1442	17.6083	21.0276	14.8751	17.837	15.9799	17.7876	15.2527	16.3401	19.4338
Lchi22778	12.7645	12.8383	17.4421	14.3483	10.7767	13.9807	12.3574	12.3716	13.2102	13.1905	18.5184	14.973	11.9797	14.1436	12.4226	12.8486	10.3463	11.2917	11.1788	10.9389	9.18004	8.61666	10.5175	9.43808	1.1427	0.550603	6.65081	2.78137	2.5995	6.51182	3.81782	4.30971	5.38911	7.01391	2.04749	4.81684	3.45136	3.55219	3.84716	3.6169	5.08951	4.33696	3.87945	4.43531	9.82038	7.77634	10.0493	9.21533	13.1367
Lchi22847	0	0	0	0	0	0	0	0	0	0	0	0	0	0	0	0	0	0	0	0	0	0	0	0	0	0	0	0	0	0	0	0	0	0	0	0	0	0	0	0	0	0	0	0	0	0	0	0	0
Lchi22848	5.48202	8.43484	7.66818	7.19501	5.48541	4.97607	5.96124	5.47424	5.65189	5.97156	6.56779	6.06375	4.47226	5.88035	5.77	5.37421	2.88786	4.39518	4.72148	4.00151	4.38214	3.97057	5.11911	4.49061	3.28459	2.31463	4.66586	3.42169	9.75095	7.64936	9.23241	8.87757	5.37956	7.78709	8.19346	7.12004	4.46426	5.42563	2.87515	4.25501	5.44377	3.97902	4.35772	4.59351	5.50061	4.14175	7.30494	5.6491	7.38785
Lchi22999	3.70735	4.53142	4.35787	4.19888	1.52546	3.78171	3.3433	2.88349	3.42471	3.32266	3.66676	3.47137	2.87637	2.37906	3.25675	2.83739	1.47575	2.2159	2.61577	2.10247	0.949275	1.27237	1.61994	1.28053	0.573484	0.430435	1.40998	0.804632	1.44509	0.969643	0.807424	1.07405	1.26185	1.17786	0.711392	1.05037	0.0705387	0.656485	0.7426	0.489874	0.442081	0.77095	0.815831	0.676288	0.639758	0.508584	0.692542	0.613628	1.76122
Lchi23560	9.82341	9.74402	11.097	10.2215	6.88781	11.3682	8.81252	9.02285	10.6676	12.4483	12.0983	11.7381	12.8506	12.5911	12.5864	12.676	11.8247	11.5772	12.8361	12.0793	8.48669	8.17053	11.4606	9.37262	8.85548	4.75082	18.7234	10.7766	2.9906	4.20444	2.92417	3.37307	6.44421	9.49809	4.41665	6.78632	4.67132	6.73859	4.11862	5.17618	5.31335	3.80738	3.67033	4.26368	13.2082	7.53201	17.8852	12.8751	11.6018
Lchi23958	0	0.273704	0.631731	0.301812	0.160826	0.0504101	0.163253	0.124829	0.218373	0.472436	0.588377	0.426395	0.523254	0.48245	1.03144	0.679047	0.351065	0.112341	0.18385	0.215752	0	0.231463	0.116505	0.11599	0	0	0.0605614	0.0201871	0	0.0713969	0.0891786	0.0535252	0	0.314016	0	0.104672	0.872578	0.121813	1.33199	0.775459	0.420664	0.270932	0	0.230532	0.329747	0.0983014	0.0446192	0.157556	0.268498
Lchi23959	0.765611	1.25162	2.00614	1.34112	1.37895	2.01705	0.985016	1.46034	1.5083	0.843908	1.98737	1.44653	1.34595	2.12576	1.04044	1.50405	0.89188	0.588642	0.934142	0.804888	0.335614	0.165384	0.721456	0.407485	0.259941	0.0704535	0.0576961	0.129364	0.798298	0.272076	0.254878	0.441751	0.659593	1.67529	0.523982	0.952956	1.92237	1.62469	1.57527	1.70744	0.951809	1.03246	0.0522529	0.678839	0.179512	0.468253	0.722639	0.456801	1.57131
Lchi23963	0.0549397	0.449077	0.215939	0.239985	0.494763	0.413549	0	0.302771	0.223933	0.545024	0.383956	0.384304	0.268289	0.432893	0.497741	0.399641	0.120001	0.288004	0.251375	0.219793	0.361252	0.178018	0.059736	0.199669	0.349748	0.227506	0	0.192418	0	0.366074	0	0.122025	0.193631	0.193207	0.211503	0.199447	0.223699	0.333105	0.2355	0.264102	0.053922	1.16689	0.562444	0.594419	0.193225	0.302413	0.777841	0.424493	0.590002
Lchi23970	0.77094	0.787708	1.56919	1.04261	0.93672	1.34715	0.83899	1.04095	1.62728	1.03188	1.64934	1.43617	0.591605	0.92978	1.8085	1.10996	1.02238	0.750547	1.00783	0.926919	0.72418	0.832677	0.179624	0.578827	0.350559	0.380057	0.435733	0.388783	0	0.366924	0.366646	0.244523	0.323466	1.03283	0.847976	0.734757	0.784764	1.00163	0	0.595466	0.324282	1.00251	2.255	1.19393	0.338928	0.404153	0.412754	0.385278	0.67022
Lchi24582	0.0478025	0.0976844	0	0.0484956	0.023916	0.0449782	0.0242769	0.031057	0	0.0790367	0	0.0263456	0.140061	0.053808	0.0270675	0.0736456	0.026103	0.150354	0.136699	0.104385	0.838191	0.826089	0.311854	0.658711	0.365174	0	0.216143	0.193772	0	0.0955554	0	0.0318518	0	0	0	0	0	0	0	0	0	0	0	0	0	0	0.0199057	0.00663522	0.0684474
Lchi24704	22.8913	21.4879	24.2529	22.8774	27.5076	29.269	26.1397	27.6388	24.5784	23.9939	26.1492	24.9072	25.7519	26.2019	25.1683	25.7074	25.6135	22.7117	23.1324	23.8192	18.1224	14.7513	16.1478	16.3405	6.97343	7.70559	8.41374	7.69759	12.1418	13.7557	11.3376	12.4117	10.2704	12.1823	11.9393	11.464	6.82613	9.87194	5.86939	7.52249	11.6816	10.0138	9.92032	10.5386	13.552	14.0434	12.3101	13.3019	13.85
Lchi26033	2.47109	1.93766	2.76695	2.3919	3.33516	3.62281	2.62667	3.19488	3.04506	3.04052	3.09821	3.06126	3.59208	2.91091	3.05875	3.18725	2.82424	2.04852	3.81262	2.89513	1.25957	1.48966	1.62459	1.45794	4.24372	6.58391	4.937	5.25488	6.99074	4.36524	4.59151	5.31583	6.21118	5.05239	5.67833	5.6473	5.14779	3.31008	0.739003	3.06562	2.98934	3.89421	2.82393	3.23583	5.6592	5.32482	7.51407	6.16603	4.6903
Lchi26079	56.123	57.5509	60.7951	58.1563	71.1105	60.6327	55.2881	62.3437	41.4794	60.4464	43.0705	48.3321	48.5397	48.0273	41.5805	46.0492	30.7203	33.816	37.5902	34.0422	15.0429	26.584	15.5865	19.0711	39.9465	23.4273	28.1281	30.5007	77.3204	57.4005	70.9084	68.5431	105.335	66.0273	126.251	99.2045	85.4186	63.085	88.2293	78.911	104.924	93.0776	107.435	101.812	18.1334	15.7565	10.2492	14.713	98.8057
Lchi27061	0.648764	0.883832	0.849983	0.794193	0.216388	0.356086	0.219654	0.264042	0.330544	0.953481	0.323857	0.535961	0.686429	0.973692	0.551029	0.73705	0.590439	0.0566822	0.185525	0.277549	0.592486	0.75911	0.0587835	0.470126	0.275337	0	0	0.0917788	0	0.144095	0.449956	0.198017	0	0.507004	0	0.169001	0.220132	0.327794	0	0.182642	0.318373	0.218721	0.110695	0.21593	0.998256	1.63675	2.34134	1.65878	1.35472
Lchi27083	18.7306	15.0744	22.9432	18.9161	28.6267	28.8501	18.634	25.3703	24.3155	29.1308	22.799	25.4151	19.5465	17.6179	21.3571	19.5072	13.7307	19.3688	17.3163	16.8053	20.5269	21.0619	25.1085	22.2324	37.2419	43.7402	44.0861	41.6894	32.5504	37.9546	26.2662	32.2571	36.7752	40.0033	45.9317	40.9034	51.3226	44.0455	54.3326	49.9002	52.7584	49.8258	42.8163	48.4668	58.4312	70.7353	68.3807	65.8491	50.2414
Lchi27116	0.0517079	0.158498	0.101618	0.103941	0.10348	0	0.262603	0.122028	0.10538	0.056996	0.103249	0.0885417	0.35351	0.0582041	0	0.137238	0.112942	0.21685	0.118294	0.149362	0.0566669	0.111697	0.168666	0.112344	0.197504	0	0.292252	0.163252	0.359437	0	0	0.119812	0.303734	0.181842	0	0.161859	0.315811	0.940532	1.01958	0.75864	0.406001	0.104595	0.582295	0.364297	0	0	0.129192	0.0430639	1.51781
Lchi27117	0.0512612	0.157128	0	0.0694632	0	0.144698	0.260334	0.135011	0.10447	0	0.153535	0.0860016	0.150195	0	0	0.0500652	0.111967	0.107488	0	0.0731516	0	0.166099	0	0.0553662	0.0652661	0	0	0.0217554	0	0.0683128	0	0.0227709	0	0	0	0	0	0.0388503	0	0.0129501	0	0.259229	0.787179	0.348803	0.135216	0	0.213459	0.116225	1.101
Lchi27131	2.24122	1.46793	2.20226	1.97047	1.61007	1.78437	2.62667	2.00704	2.57659	1.96367	2.35234	2.29753	2.41343	2.26404	2.34288	2.34012	1.1297	1.92802	1.5119	1.52321	0.566807	0.74483	0.374905	0.56218	0	0	0.194882	0.0649606	3.99471	1.07216	1.81747	2.29478	0.94518	0.808383	1.3274	1.02699	2.16441	1.74215	3.15308	2.35321	1.91769	4.41731	4.82422	3.71974	0.757929	1.15986	0.430743	0.782844	2.6743
Lchi27132	1.81667	3.53274	2.87918	2.74287	3.69423	2.97755	3.63093	3.43424	2.86635	1.87327	2.80836	2.51599	2.63281	2.37473	3.11917	2.7089	2.04802	2.51907	1.87693	2.14801	0.77067	0.759543	0.38231	0.637508	0.373064	0.647129	0.596194	0.538795	1.12025	1.17144	0.97546	1.08905	1.44577	0.961742	2.25604	1.55452	1.72994	1.11035	1.05504	1.29844	1.89805	1.60031	0.779923	1.42609	0.61832	1.18277	0.976114	0.925735	2.5593
Lchi27133	0.636543	1.11495	1.60837	1.11995	1.18288	0.941181	0.923639	1.0159	0.463311	0.100234	0.453938	0.339161	0.710503	0.102359	0.823847	0.54557	0	0.667374	0.312052	0.326475	0	0.392867	0.197747	0.196871	0	0	0	0	0.632113	0.969466	0.151364	0.584315	0.961476	0.746179	0.700149	0.802601	0.370261	0.689183	0.389794	0.483079	0.714001	1.2876	1.48951	1.1637	1.83897	1.08452	0.378665	1.10072	1.23697
Lchi27335	0	0.089155	0.0857404	0.0582985	0.087311	0	0.0886286	0.0586465	0.17783	0.288542	0	0.155457	0	0	0	0	0.285885	0	0.0998106	0.128565	0.0956255	0.282734	0	0.12612	0	0	0.295905	0.098635	0	0.348847	0	0.116282	0	0	0	0	0	0	0	0	0	0	0	0	0	0	0.145341	0.0484468	0
Lchi27482	19.9213	23.5684	24.539	22.6762	24.1301	25.2016	19.8471	23.0596	22.825	19.6471	23.3149	21.929	24.018	19.6344	20.1855	21.2793	22.9014	26.6823	24.6408	24.7415	16.191	23.1638	19.5876	19.6475	29.9755	23.6826	24.7815	26.1465	27	33.0261	32.0491	30.6917	46.3594	35.1963	39.0185	40.1914	35.0264	39.3706	35.7098	36.7023	31.7139	23.2334	24.2	26.3824	24.1368	22.2984	31.9913	26.1422	20.8136
Lchi28039	0.113019	0.519646	0.111054	0.247906	0.226177	0.0531706	0.0573976	0.112248	0.345497	0.186865	0	0.177454	0.165573	0.127217	0.0639952	0.118928	0.24686	0	0	0.0822866	0	0	0	0	0.143896	0	0	0.0479654	0.58922	0	0.188124	0.259115	0	0	0	0	0	0.0428278	2.08317	0.708665	0.0554626	0.285769	0.925622	0.422285	0	0.0518423	0	0.0172808	0.323658
Lchi28264	9.90128	11.2324	13.3776	11.5038	11.8743	11.9193	12.5711	12.1216	8.23471	11.7163	14.5371	11.4961	11.7323	10.9813	11.048	11.2539	7.55345	7.02234	9.91003	8.16194	18.6698	13.9968	17.89	16.8522	15.8506	23.214	19.6689	19.5778	12.652	13.2919	8.60409	11.516	9.06619	7.76622	13.5466	10.1263	11.2646	8.11101	15.2292	11.5349	16.3632	13.8431	12.8196	14.342	17.7317	22.3081	10.8533	16.9643	8.86089
Lchi28971	0	0	0	0	0	0	0	0	0	0	0	0	0	0	0	0	0	0	0	0	0	0	0	0	0	0	0	0	0	0	0	0	0	0	0	0	0	0	0	0	0	0	0	0	0	0	0	0	0
Lchi29307	0	0	0	0	0	0	0	0	0	0	0	0	0	0	0	0	0	0	0	0	0	0	0	0	0	0	0	0	0	0	0	0	0	0	0	0	0	0	0	0	0	0	0	0	0	0	0	0	0
Lchi29480	35.0267	34.1588	41.4394	36.875	44.8798	43.4627	35.4476	41.2634	31.7913	46.1336	44.0788	40.6679	37.6366	41.0071	40.2447	39.6295	32.052	29.2314	42.5472	34.6102	42.0917	41.0015	44.4667	42.52	26.9689	23.2497	34.4734	28.2307	23.7272	36.5602	17.2043	25.8306	35.4531	35.9739	34.2226	35.2166	19.4185	34.5731	22.7539	25.5818	41.7043	29.8122	20.1174	30.5446	65.522	63.7409	82.3065	70.5231	50.8391
Lchi30203	25.5719	31.8436	29.9173	29.111	21.0299	27.0687	26.055	24.7179	32.9793	29.2441	35.8226	32.682	33.2483	33.2821	34.7513	33.7606	27.0548	31.8375	31.1705	30.0209	22.7698	14.5867	24.5026	20.6197	12.0059	12.6852	27.6417	17.4443	33.7462	25.2392	47.6202	35.5352	10.9841	13.1147	8.9216	11.0068	4.55533	12.234	7.87856	8.22264	7.84319	5.73847	5.31765	6.29977	11.453	10.4103	13.7765	11.8799	19.9099
Lchi30469	1.57094	1.60511	0.667518	1.28119	1.14707	1.35828	0.603752	1.03637	1.2114	0.561599	1.31406	1.02902	1.24402	1.1948	0.913563	1.11746	1.53018	1.46897	0.922757	1.3073	0.977124	1.69674	1.20028	1.29138	0.594633	0.293031	0.8159	0.567855	0	0.452649	1.20144	0.551362	2.84315	1.09496	1.3621	1.76673	1.59911	0.933171	2.11116	1.54781	0.875098	0.687072	2.26024	1.27414	0.709298	1.79176	0.671842	1.05763	1.42867
Lchi30753	0.38025	0.323767	0.404777	0.369598	0.190242	0.447229	0.354041	0.330504	0.419763	0.349281	0.442908	0.403984	0.402326	0.499358	0.107656	0.336447	0.173033	0.265778	0.144985	0.194599	0	0.239575	0.413446	0.217674	0.161379	0	0	0.0537929	0.440538	0.0844562	0.158235	0.227743	0.0744534	0.185727	0.243977	0.168052	0	0.0720468	0.597649	0.223232	0.186603	0.256391	0.0648801	0.169291	0.390062	0.465127	0.237512	0.364234	0.340295
Lchi30868	0.0549397	0.0561346	0.269924	0.126999	0.164921	0.0516936	0.111606	0.109407	0.0559834	0.181675	0	0.0792193	0.107316	0.123684	0	0.0769997	0.180002	0.172802	0.125687	0.159497	0.0602086	0.0593393	0	0.0398493	0	0	0	0	0	0.439289	0	0.14643	0	0	0	0	0.559248	0	0	0.186416	0	0.44453	0.449955	0.298162	0.0966125	0.45362	0.0915107	0.213914	0.0786669
Lchi31059	1.63414	2.62379	1.98805	2.08199	1.67408	2.26977	1.50175	1.8152	2.41848	2.44457	4.11759	2.99355	2.50802	2.14601	1.54218	2.0654	7.05371	6.03731	11.4825	8.19117	19.8274	18.0282	15.2297	17.6951	82.4808	65.3607	74.3287	74.0567	1.28469	3.16288	1.55434	2.00064	4.3424	4.65218	7.8388	5.61113	70.1418	49.3924	66.7122	62.0821	29.6334	34.2361	42.1822	35.3506	26.9235	29.3767	29.4874	28.5959	7.32608
Lchi31193	0.0559763	0.0571938	0.16501	0.0927266	0.140027	0.0263345	0.0568561	0.0744059	0.0570397	0.154252	0.111771	0.107688	0.0820053	0	0.190174	0.0907266	0.122265	0.205406	0.0320147	0.119895	0.0306723	0	0	0.0102241	0.0712693	0	0	0.0237564	0.145915	0.111894	0.18635	0.148053	0.0657613	0.0656175	0.215494	0.115624	0.17094	0.148483	0.479887	0.266437	0.0549393	0.0566146	0.171917	0.0944903	0.0492177	0.0770298	0	0.0420825	0.140265
Lchi31398	2.11215	3.46431	3.60471	3.06039	2.5584	2.19656	1.6937	2.14955	1.75581	2.26689	1.22085	1.74785	1.03144	1.25132	0.944192	1.07565	1.21406	0.815853	1.01727	1.01573	1.3401	1.50085	1.08784	1.3096	0.849223	2.3017	2.51323	1.88805	2.51143	3.40732	0.647641	2.1888	1.43658	0.390939	1.0699	0.965808	0.905274	1.26377	0	0.723015	1.20017	0.562168	0.796642	0.852995	0.733078	0.254962	1.34244	0.776828	0.835675
Lchi31654	2.34695	4.1205	4.2875	3.58498	1.75303	1.71064	1.34301	1.60223	1.58313	2.76915	1.25408	1.86879	1.29137	1.00463	1.16047	1.15216	1.48013	1.73283	1.62588	1.61295	17.2073	11.4606	21.8883	16.8521	6.22882	0.730048	19.1687	8.70919	0.804228	0.308359	0.22009	0.444226	0.737846	0.774981	0.763533	0.758787	0.538373	0.40084	0	0.313071	0.713752	0.167163	0.203044	0.36132	2.29609	0.727814	1.56919	1.53103	2.39025
Lchi31707	1.77511	3.69462	3.10091	2.85688	3.22349	2.90745	2.60435	2.91176	2.34479	2.97121	4.59471	3.30357	2.50423	3.10819	2.97817	2.86353	1.93864	1.58538	2.33131	1.95177	3.74661	3.76352	3.78868	3.76627	2.00897	1.54276	2.22953	1.92708	1.9423	3.24174	5.47176	3.55193	2.39437	3.31396	1.18114	2.29649	2.94465	3.13912	1.86	2.64792	1.74223	3.12525	3.29801	2.72183	4.45113	1.68882	2.73772	2.95922	3.76555
Lchi31981	0	0	0	0	0	0	0	0	0.0607659	0	0	0.0202553	0.0582416	0	0	0.0194139	0	0	0	0	0	0.0644085	0	0.0214695	0	0.329255	0.0674088	0.132221	0	0	0	0	0	0.139808	0	0.0466027	0	0	0	0	0	0	0	0	0.0524329	0.0547079	0.0993282	0.068823	0.170774
Lchi32338	0	0	0	0	0	0	0	0	0	0	0	0	0.0629896	0	0	0.0209965	0	0	0	0	0	0	0	0	0	0	0	0	0	0	0	0	0	0	0	0	0	0	0	0	0	0	0	0	0.0567073	0	0	0.0189024	0
Lchi32431	0.0514836	0.526034	0.961186	0.512901	0.309092	0.532859	0.261464	0.367805	0.472155	0.453989	0.257002	0.394382	0.502824	0.75337	0.64134	0.632511	0.562262	0.215909	0.412233	0.396801	0.451369	0.389245	0.783695	0.541436	0.0655492	0	0.116394	0.0606476	0.178939	0.205828	0.0856966	0.156821	1.39112	1.14667	0	0.845929	0.524067	0.0780377	0.0882743	0.230126	0.757948	0.364495	0.527063	0.549835	0.769547	0.141695	0.042877	0.31804	0.589746
Lchi32888	0.970713	2.23161	3.48152	2.22795	2.76824	2.32907	1.57755	2.22495	1.87939	2.03297	1.55063	1.821	1.32729	2.02143	1.48406	1.61093	0.7951	1.17039	1.27692	1.0808	1.48933	0.943604	1.31932	1.25075	1.05053	3.55077	1.37161	1.99097	1.43389	2.26382	4.03948	2.57906	1.19742	0.170686	1.18338	0.850496	0.148218	1.21389	0	0.454037	1.66728	1.42359	1.39127	1.49405	0.426755	0.31169	0.242531	0.326992	0.660223
Lchi33312	0.593349	0.496026	0.636038	0.575138	0.215896	0.558291	1.09577	0.62332	0.329793	0.594571	1.02322	0.649194	0.684869	0.728609	0.733036	0.715505	0.353458	0.395874	0.617011	0.455448	0.0591139	0	0.1173	0.0588046	0	0	0	0	0	0	0.359147	0.119716	0.88718	1.07493	0.0692193	0.677111	0.933435	0.490573	0	0.47467	0	0	0	0	0	0	0.0898469	0.029949	0.386183
Lchi33408	0	0	0	0	0	0	0	0	0	0	0	0	0	0	0	0	0	0	0	0	0	0	0	0	0	0	0	0	0	0	0	0	0	0	0	0	0	0	0	0	0	0	0	0	0	0	0	0	0
Lchi33450	0.593349	0.606254	0.610798	0.603467	0.424082	0.478535	0.430482	0.444366	0.719786	0.622884	0.677016	0.673229	0.772672	0.540674	0.415969	0.576438	0.49372	0.266609	0.387836	0.382721	0.433502	0.274656	0.153607	0.287255	0	0.35101	0.0319389	0.127649	0.736525	0.564801	0.282187	0.527837	0.365132	0.463697	0.652639	0.493823	0.143807	0.10707	0	0.0836254	0.443701	0.3715	1.04133	0.618842	0.322962	0.23329	0.35297	0.303074	0.323658
Lchi33849	8.70245	9.7578	9.99488	9.48504	12.779	13.08	11.5943	12.4844	9.04051	13.392	13.4839	11.9721	10.4311	9.73214	9.98326	10.0488	7.8378	10.8421	12.7986	10.4928	14.1198	10.2538	9.95372	11.4424	20.793	13.8064	15.9056	16.835	16.5964	14.6095	20.5996	17.2685	23.8332	21.2638	17.3312	20.8094	13.3453	13.1481	15.1635	13.8856	11.148	12.4595	13.7108	12.4394	19.4771	14.1529	17.2249	16.9516	15.8188
Lchi33997	17.0636	17.831	17.9102	17.6016	17.695	17.661	19.5377	18.2979	18.0991	23.8528	24.7797	22.2439	22.0439	24.0092	20.4659	22.173	14.8237	20.0857	20.0508	18.3201	23.6301	17.8437	17.8786	19.7841	27.6506	23.2324	38.9279	29.937	11.9962	20.8792	15.2344	16.0366	20.9577	28.3674	25.679	25.0013	15.3958	21.5735	15.4931	17.4875	19.4119	15.7677	14.7691	16.6496	24.4827	21.2045	25.7091	23.7988	26.9874
Lchi34026	2.19083	3.91733	4.21579	3.44132	2.74022	3.34975	1.66894	2.58631	1.30226	2.71673	1.91387	1.97762	2.58548	1.33578	2.37767	2.09964	1.29601	1.24418	2.4016	1.64726	1.00039	2.36627	0.893283	1.41998	0.116224	0.37801	0.619124	0.371119	1.42773	1.58144	2.58309	1.86409	0.536208	2.67518	1.1714	1.46093	3.531	2.4906	2.03472	2.68544	2.41902	1.1079	1.40178	1.6429	2.48814	4.4385	3.72519	3.55061	6.73147
Lchi34096	2.28402	1.92784	3.41527	2.54237	1.29177	3.83095	0.907794	2.01017	2.02383	3.0649	2.77605	2.6216	2.81266	2.45918	1.79936	2.35707	1.8437	1.66584	1.24951	1.58635	0.652974	1.28709	1.40367	1.11458	0.505744	0.685374	0.449016	0.546711	0.862874	2.38209	2.14887	1.79794	1.04998	1.16409	2.93096	1.71501	2.52714	1.95682	3.14999	2.54465	2.63157	3.31444	7.11645	4.35415	4.10381	3.82635	2.89465	3.60827	2.77276
Lchi34124	2.53645	2.77674	5.25176	3.52165	3.17252	3.83559	3.58844	3.53219	3.13849	3.49481	1.80882	2.81404	4.33522	0.917714	2.56469	2.60588	1.78078	0.854777	1.76154	1.4657	1.1913	2.54389	2.16691	1.96737	3.11409	4.37646	0.409599	2.63338	2.5188	5.79459	3.01573	3.77638	1.80919	2.86714	4.5336	3.06997	11.4343	5.8357	6.67886	7.98294	6.84603	11.0861	14.6527	10.8616	3.58425	5.98363	6.26185	5.27657	5.12356
Lchi34216	5.99466	5.68754	4.92875	5.53698	7.1001	7.88515	7.45577	7.48034	6.4202	6.13573	5.55746	6.0378	7.04964	6.61006	5.6804	6.4467	6.81409	4.23276	5.73757	5.59481	4.96069	6.14437	5.12128	5.40878	6.38632	7.00813	6.63803	6.67749	2.23235	5.86927	4.78554	4.29572	4.67109	5.87987	4.47428	5.00841	2.17934	2.73524	3.40868	2.77442	3.60221	2.53657	2.56753	2.9021	4.89437	4.32108	6.97934	5.39826	5.64942
Lchi34969	1.39611	0.427944	0.137185	0.653748	0.279395	0.722495	1.27625	0.759381	0.640186	0.461667	0	0.367285	0.136354	0	0	0.0454513	0.914833	0.146374	0.239546	0.433584	0.994505	1.05554	0.834898	0.961648	0.266631	3.56516	0.39454	1.40878	2.54751	6.51182	0.348583	3.13597	0.738074	2.37304	4.74763	2.61958	2.27384	3.28011	4.18913	3.24769	3.35712	3.67129	5.14537	4.05793	9.2066	8.3893	5.40667	7.66752	2.29893
Lchi35257	9.45762	14.5501	14.9116	12.9731	5.14553	7.30854	5.95369	6.13592	4.14073	7.29341	5.38535	5.6065	4.49555	3.19778	4.0317	3.90834	5.61606	5.76845	5.10063	5.49504	50.4045	37.5585	73.8597	53.9409	11.3547	2.13442	60.08	24.5231	0.312465	0.143767	0.419004	0.291746	2.36581	4.08897	1.38439	2.61306	0.878527	1.71701	0.616583	1.07071	0.81177	0.654671	0	0.488814	4.5847	2.50728	4.3426	3.81153	6.07595
Lchi35363	0	0	0	0	0	0	0	0	0	0	0	0	0	0	0	0	0	0	0	0	0	0	0	0	0	0	0	0	0	0	0	0	0	0	0	0	0	0	0	0	0	0	0	0	0	0	0	0	0
Lchi35388	0	0	0	0	0	0	0	0	0	0	0	0	0	0	0	0	0	0	0	0	0	0	0	0	0	0	0	0	0	0	0	0	0	0	0	0	0	0	0	0	0	0	0	0	0	0	0	0	0
Lchi35474	0	0	0	0	0	0	0	0	0	0	0	0	0	0	0	0	0	0	0	0	0	0	0	0	0	0	0	0	0	0	0	0	0	0	0	0	0	0	0	0	0	0	0	0	0	0	0	0	0
[truncated: 27 more columns]

## Sheet: average
gene_id	cintrol	cold-1h	cold-3h	cold-6h	cold-12h	cold-1d	cold-3d	cintrol	heat-1h	heat-3h	heat-6h	heat-12h	heat-1d	heat-3d	cintrol	druoght-1h	drought-3h	drought-6h	drought-12h	drought-1d	drought-3d
Lchi00327	29.0373	37.6008	35.5503	36.0927	43.6168	46.0216	159.154	29.0373	17.9519	30.6703	16.061	14.2198	13.6816	30.3171	29.0373	26.4466	23.793	19.0633	13.1791	23.4078	21.7281
Lchi00484	9.19551	10.1451	8.36825	4.73334	6.72505	4.37867	5.0952	9.19551	10.3219	13.3178	10.4799	11.7407	6.86281	7.2681	9.19551	2.5317	7.47076	6.89327	7.46491	3.49486	7.98043
Lchi00669	4.25738	5.55588	3.73996	3.15071	4.81338	11.0012	10.7228	4.25738	7.54994	9.24495	6.64357	7.74115	21.8827	17.5472	4.25738	1.46783	2.25098	6.40264	6.97652	2.2566	3.99903
Lchi00678	10.5274	10.2731	13.6675	9.17097	9.59796	7.13987	6.0891	10.5274	6.70585	7.59693	4.57812	4.93464	5.23053	7.31133	10.5274	8.99241	10.1351	8.4994	7.31147	9.27133	4.72069
Lchi01081	44.3434	41.987	43.8971	48.3309	41.9195	59.7087	64.9638	44.3434	48.2913	46.3497	31.083	31.6341	51.9955	46.9459	44.3434	43.6534	40.7419	39.1419	37.1734	40.3779	48.3707
Lchi01465	11.2635	10.5539	11.7823	11.4368	13.4009	13.1761	5.36296	11.2635	4.50156	7.52152	5.99293	3.25269	3.54795	6.81106	11.2635	11.5057	8.64615	12.8495	9.88765	7.83766	8.44312
Lchi01713	14.6133	12.1613	14.1799	13.667	13.8329	15.7258	12.6286	14.6133	27.7901	27.6389	40.8508	57.9897	49.9349	29.2403	14.6133	18.5902	17.8684	18.2823	18.5873	24.3426	29.5452
Lchi01743	16.392	15.4573	18.7287	16.8072	14.9238	67.8428	29.3445	16.392	5.17566	6.3869	5.28844	5.12829	11.0226	10.6433	16.392	8.25757	16.7395	11.1229	12.1842	16.7432	10.2558
Lchi01886	6.92669	17.3916	8.33288	4.46296	11.9927	2.58088	1.92646	6.92669	1.57132	0.804064	2.68162	2.04515	4.43874	4.13846	6.92669	3.14548	3.74232	4.36988	1.36628	2.87593	4.02251
Lchi02190	0.0422779	0.0200644	0.196461	0.280569	0.763381	16.8798	25.6268	0.0422779	0.404924	0.0999886	0.411478	0.126214	10.46	7.32878	0.0422779	0.0852933	0.0837141	0.309908	0.148317	7.15645	0.0847945
Lchi02608	331.16	325.297	310.993	322.191	134.027	31.7372	14.7614	331.16	62.453	114.679	32.3509	31.2179	31.3025	63.7579	331.16	246.581	190.852	116.419	19.9853	99.5826	271.891
Lchi02758	14.2557	14.3035	19.1006	19.3732	21.8057	23.1106	26.0313	14.2557	22.0985	19.6974	15.8021	13.544	13.6539	11.9179	14.2557	9.37716	12.7864	10.8457	10.9624	12.7832	9.49158
Lchi03021	6.76343	6.76561	7.4336	8.1283	6.49906	5.83141	3.7232	6.76343	7.34819	4.00799	5.09217	5.71349	15.3573	12.2254	6.76343	7.069	6.1278	5.72982	7.48088	7.07644	6.62228
Lchi03271	46.3732	43.5302	59.3104	59.5192	54.917	128.502	120.844	46.3732	20.1006	94.5446	34.115	43.1012	34.5844	31.8657	46.3732	27.8601	46.4365	51.8253	42.6441	25.1422	31.0507
Lchi03935	33.7085	37.7246	32.9651	31.3452	34.195	57.6414	49.4802	33.7085	78.9573	48.6042	40.1522	63.706	107.671	85.5755	33.7085	48.7308	28.7718	37.6294	35.8602	42.2462	40.5251
Lchi04403	25.7163	24.1626	28.7431	25.876	28.5806	22.8449	7.4043	25.7163	25.8344	39.4419	25.3655	28.4307	27.175	25.718	25.7163	26.3198	27.9632	29.9159	31.3277	16.3596	19.8499
Lchi04421	136.205	118.328	151.207	130.834	149.696	115.887	19.6932	136.205	33.5756	57.7206	45.3535	42.1318	17.3162	31.386	136.205	75.228	117.228	116.169	106.709	55.2353	74.3689
Lchi04449	9.8217	7.40635	9.54795	8.35637	7.87035	5.21929	6.6612	9.8217	12.113	16.8978	7.05675	7.6678	10.3472	9.65801	9.8217	9.17255	6.98086	10.0325	13.1878	5.84606	8.55868
Lchi04815	37.1094	36.9851	30.0282	22.5815	18.3921	12.0873	3.77367	37.1094	9.75853	8.74919	5.42894	7.10663	3.51248	7.31515	37.1094	23.5189	38.0262	20.0336	12.0006	12.3902	22.064
Lchi04823	24.7983	23.7134	24.2905	22.2859	17.1958	22.0204	12.1521	24.7983	11.9595	26.9081	23.119	30.3621	26.1149	22.5879	24.7983	22.1761	22.729	27.2102	28.6991	15.392	17.0137
Lchi04963	37.2248	47.6765	52.4055	54.4437	57.1159	90.1815	150.67	37.2248	39.1151	64.835	58.5221	43.1479	31.8663	45.0293	37.2248	28.1649	46.9848	60.9624	50.7681	73.9476	48.5457
Lchi05169	19.4458	15.3898	14.0587	8.49855	5.07309	6.77022	5.85025	19.4458	8.25996	10.453	7.97918	10.7145	23.7009	23.0552	19.4458	12.7874	8.75061	14.3594	17.6783	12.2505	9.60035
Lchi05172	4.31639	4.48981	4.66397	3.91054	4.0135	4.53134	3.63958	4.31639	2.8016	4.01786	10.3371	11.7381	10.5186	8.54174	4.31639	5.51502	4.67803	4.53121	6.28714	5.87699	4.48884
Lchi05328	1.34712	0.397949	0.224475	0.128642	0.0963579	1.15152	3.9258	1.34712	1.97157	3.52947	2.00023	2.80261	11.3525	10.8793	1.34712	0	0.142082	2.32276	4.59563	0.406788	1.50098
Lchi05330	0.655305	0.51239	0.075211	0.223583	0.0192448	1.35876	4.21179	0.655305	4.01626	8.81859	9.10834	3.02574	12.0188	20.0407	0.655305	0.1866	0.0739933	2.16841	5.15021	0.574012	2.24756
Lchi05521	205.316	126.575	93.3799	72.0606	56.9855	344.124	164.91	205.316	14.2845	25.1243	7.77305	9.89962	46.4562	26.0488	205.316	136.779	102.614	83.6425	85.0948	81.3524	76.0965
Lchi05563	35.4473	40.7585	45.2668	42.1949	30.4355	20.1701	35.4849	35.4473	23.7752	18.6289	14.5256	16.2825	31.1812	24.0373	35.4473	25.0974	29.3087	27.3633	18.4051	21.7718	24.5195
Lchi05897	16.4315	15.1726	12.68	13.8645	9.01603	10.4907	12.6013	16.4315	20.0959	17.4968	14.7947	31.8646	18.8842	23.2951	16.4315	13.674	12.7312	13.9195	12.5408	12.6014	20.2864
Lchi06004	23.8301	22.6837	27.0785	27.4249	28.6947	28.9424	28.4154	23.8301	28.7916	35.943	31.0157	27.9072	35.0477	31.9151	23.8301	21.3564	21.5728	21.6734	20.4363	17.3412	16.4204
Lchi09383	15.3022	15.2088	12.3713	9.78352	9.32853	5.66739	3.51012	15.3022	5.11946	5.8491	4.87408	2.8981	1.36045	3.54709	15.3022	16.0522	15.7238	15.1394	9.05412	5.83196	9.65474
Lchi09730	31.7791	29.4508	26.8719	17.6171	17.7528	18.7212	11.1137	31.7791	23.1391	27.2012	10.2767	8.52648	1.34114	2.19873	31.7791	29.138	34.8258	16.7267	8.17214	13.5173	34.6825
Lchi10475	12.2339	13.5381	14.0907	12.1246	7.44682	6.4857	5.98398	12.2339	11.4231	8.71062	7.76676	9.65237	15.1605	11.6328	12.2339	12.8125	11.5947	10.6756	9.65927	9.9298	14.9674
Lchi10916	9.61529	11.5033	10.2633	8.39591	8.00758	6.95802	12.8145	9.61529	18.4375	11.783	9.75814	11.9225	30.2465	20.5582	9.61529	9.19532	10.531	9.14057	11.3444	12.4774	11.4407
Lchi11324	15.357	16.3823	16.2256	15.986	19.6805	15.5405	17.8618	15.357	23.2804	18.7868	21.6044	16.58	24.7642	19.3425	15.357	13.6837	17.2755	18.6742	17.9034	17.2446	12.4787
Lchi11611	33.7969	35.6434	32.7928	31.9468	33.0118	30.0913	44.9532	33.7969	64.2953	52.6942	51.7636	73.4072	84.3498	62.4162	33.7969	28.7318	31.902	29.0728	22.0404	25.9937	35.5906
Lchi12045	18.289	17.738	18.8698	19.7265	18.5194	16.745	20.6702	18.289	13.0252	18.6993	15.2383	10.6146	10.4301	14.4846	18.289	24.6022	20.1653	17.9723	18.6732	22.7053	16.6836
Lchi12053	36.131	39.0859	35.4289	29.2476	24.1765	29.6162	38.7449	36.131	60.3022	24.2	23.3887	27.1146	18.1989	15.9764	36.131	21.0301	27.259	41.5511	37.0525	26.6674	39.2859
Lchi12949	4.51838	5.01064	5.22989	4.00888	3.12249	3.69442	3.5124	4.51838	4.33286	3.38351	8.64903	11.6418	13.1876	10.3107	4.51838	4.29467	4.85417	4.0204	6.53838	4.79413	4.98028
Lchi13211	14.3125	14.896	13.2343	12.49	9.15015	9.91675	16.0324	14.3125	32.2375	11.2281	10.4537	16.0812	15.9097	10.1006	14.3125	9.97111	11.8907	12.354	11.4309	11.9393	17.2248
Lchi13759	85.2746	74.9207	85.8137	75.0227	71.9735	83.1196	38.6022	85.2746	67.7991	99.3437	102.688	137.339	110.964	115.701	85.2746	87.3552	77.8751	102.045	93.8375	85.2905	92.177
Lchi14050	18.3906	16.9137	20.1573	16.9245	12.6454	14.4124	17.2362	18.3906	4.07516	8.08844	6.19251	5.3821	9.69193	11.8459	18.3906	14.8913	14.5192	15.9935	15.009	13.2354	9.86286
Lchi14157	14.0041	14.0713	15.269	15.1352	12.8095	14.2559	16.3871	14.0041	15.1073	13.4055	7.2925	10.536	15.3073	12.5876	14.0041	8.49053	11.7128	11.4571	11.3571	10.5944	9.47944
Lchi15287	1.59998	1.76039	1.76892	1.69239	3.46357	45.8818	147.105	1.59998	6.47042	20.2549	12.2403	4.51963	9.32089	9.69309	1.59998	1.43943	2.16751	1.07407	5.99662	5.06309	1.39065
Lchi15582	170.336	190.227	202.709	211.032	213.244	228.418	288.209	170.336	35.4136	62.5288	24.4807	14.9751	45.6004	64.0304	170.336	134.436	126.487	104.836	60.3403	91.8961	73.633
Lchi15949	65.2707	75.8289	80.4263	55.1664	34.6752	51.4659	152.506	65.2707	29.8811	26.854	28.5988	38.3429	20.4928	33.2167	65.2707	50.7426	74.1031	49.8747	48.2064	49.1521	74.2976
Lchi16452	65.7302	63.2462	68.3556	63.7349	52.1628	55.0655	53.5197	65.7302	64.2731	175.044	183.148	118.598	47.4552	92.2743	65.7302	72.1857	69.0568	71.0905	73.9773	52.2156	72.5536
Lchi16496	1.72082	1.91763	1.95006	1.35902	1.36762	1.74901	2.28111	1.72082	6.92859	8.55956	11.7629	11.9972	6.74395	6.24507	1.72082	1.3348	1.4861	1.0263	1.59261	0.973545	2.14517
Lchi16797	9.53361	11.1602	10.3819	10.3299	11.0236	8.74232	10.9525	9.53361	8.35095	13.5194	14.0907	16.942	15.4073	11.5443	9.53361	7.94408	8.87754	11.4367	10.7253	7.74343	10.7995
Lchi16857	184.358	172.895	178.396	171.225	190.811	75.1209	57.5296	184.358	111.576	136.451	39.7446	32.3691	25.7716	44.8843	184.358	146.862	330.17	150.456	25.4969	170.846	248.955
Lchi17021	7.33942	10.7436	9.59296	8.63561	10.3672	9.0727	8.38737	7.33942	4.01688	5.15182	7.15101	4.70802	2.2721	5.95471	7.33942	6.459	8.85826	10.7024	8.86964	5.38744	5.3883
Lchi17375	11.4311	9.38274	10.0965	10.129	5.71466	2.1876	0.625163	11.4311	1.26996	0.584805	0.440237	0.459196	0.160859	0.376731	11.4311	9.49628	5.12052	5.59	3.88786	3.28485	6.35087
Lchi17591	13.0785	9.25272	13.9813	13.7014	15.2452	10.8895	5.38172	13.0785	3.65486	24.123	12.6441	5.75704	13.2459	12.4428	13.0785	15.0672	12.7887	13.87	15.3194	8.02711	4.97034
Lchi17781	87.2415	83.5436	64.3994	62.4825	67.039	98.5451	46.2518	87.2415	64.7567	56.1968	34.2405	40.7712	66.8854	38.4789	87.2415	85.7998	53.0984	48.0605	32.0176	58.481	91.4507
Lchi18490	85.9293	87.4241	85.8682	76.8469	53.9357	85.9082	89.9764	85.9293	38.1029	63.4832	40.7412	31.2371	64.3278	52.7436	85.9293	71.9851	82.702	66.1407	54.9996	59.8154	63.4572
Lchi19539	18.6896	15.8793	23.6624	23.9792	18.7639	34.5907	46.5189	18.6896	17.8338	19.6255	21.5052	15.6371	16.0742	15.5311	18.6896	21.2537	19.551	15.0759	15.665	16.952	12.4419
Lchi20923	38.6785	44.2678	48.2562	48.5224	41.6417	55.0838	49.8696	38.6785	10.0746	18.6055	10.7546	10.4754	49.7045	46.0437	38.6785	29.8155	34.1486	28.5661	22.736	38.9927	21.5461
Lchi21166	5.06549	4.55988	5.26057	5.84749	5.79965	6.69113	4.80642	5.06549	1.93743	7.52137	4.33321	4.29192	5.97506	10.1457	5.06549	6.78185	5.13457	5.85986	5.10319	4.19599	4.80286
Lchi22556	24.1448	27.6582	24.1184	24.8575	23.8821	20.3905	20.845	24.1448	22.7629	14.5408	11.1442	17.837	16.3401	19.8763	24.1448	16.8575	19.6227	20.1325	19.1138	12.79	19.4098
Lchi22778	14.3483	12.3716	14.973	12.8486	10.9389	9.43808	2.78137	14.3483	4.30971	4.81684	3.6169	4.43531	9.21533	10.84	14.3483	9.13355	10.9571	10.7557	11.1881	9.36507	10.0065
Lchi23560	10.2215	9.02285	11.7381	12.676	12.0793	9.37262	10.7766	10.2215	3.37307	6.78632	5.17618	4.26368	12.8751	9.93693	10.2215	7.78042	9.23695	7.96629	8.77264	5.07921	5.34124
Lchi24704	22.8774	27.6388	24.9072	25.7074	23.8192	16.3405	7.69759	22.8774	12.4117	11.464	7.52249	10.5386	13.3019	13.4597	22.8774	20.9532	21.3325	19.7749	13.0231	14.3907	24.8993
Lchi26079	58.1563	62.3437	48.3321	46.0492	34.0422	19.0711	30.5007	58.1563	68.5431	99.2045	78.911	101.812	14.713	105.008	58.1563	40.0674	47.432	60.8694	62.3471	34.8815	56.2608
Lchi27083	18.9161	25.3703	25.4151	19.5072	16.8053	22.2324	41.6894	18.9161	32.2571	40.9034	49.9002	48.4668	65.8491	56.2829	18.9161	23.1898	23.1124	21.8974	29.2621	29.6178	25.9001
Lchi27482	22.6762	23.0596	21.929	21.2793	24.7415	19.6475	26.1465	22.6762	30.6917	40.1914	36.7023	26.3824	26.1422	22.7311	22.6762	19.4989	25.9053	23.0976	20.6703	20.4738	20.7276
Lchi28264	11.5038	12.1216	11.4961	11.2539	8.16194	16.8522	19.5778	11.5038	11.516	10.1263	11.5349	14.342	16.9643	9.32511	11.5038	8.99253	9.83907	15.8068	18.5257	10.7959	15.2592
Lchi29480	36.875	41.2634	40.6679	39.6295	34.6102	42.52	28.2307	36.875	25.8306	35.2166	25.5818	30.5446	70.5231	47.4642	36.875	36.1805	31.8823	32.1696	32.3622	27.2855	31.7202
Lchi30203	29.111	24.7179	32.682	33.7606	30.0209	20.6197	17.4443	29.111	35.5352	11.0068	8.22264	6.29977	11.8799	17.1993	29.111	23.0307	28.6528	20.5931	20.2092	17.0119	13.3422
Lchi31059	2.08199	1.8152	2.99355	2.0654	8.19117	17.6951	74.0567	2.08199	2.00064	5.61113	62.0821	35.3506	28.5959	10.2201	2.08199	0.917916	2.08913	6.77634	49.1119	3.02018	1.48225
Lchi31654	3.58498	1.60223	1.86879	1.15216	1.61295	16.8521	8.70919	3.58498	0.444226	0.758787	0.313071	0.36132	1.53103	1.43711	3.58498	1.76058	1.77337	2.06221	1.69521	1.87438	1.01959
Lchi33849	9.48504	12.4844	11.9721	10.0488	10.4928	11.4424	16.835	9.48504	17.2685	20.8094	13.8856	12.4394	16.9516	22.2003	9.48504	8.85157	9.88806	9.15136	7.99024	14.8632	9.75936
Lchi33997	17.6016	18.2979	22.2439	22.173	18.3201	19.7841	29.937	17.6016	16.0366	25.0013	17.4875	16.6496	23.7988	26.7005	17.6016	8.89676	16.1694	14.5841	14.3848	12.8945	13.2761
Lchi34124	3.52165	3.53219	2.81404	2.60588	1.4657	1.96737	2.63338	3.52165	3.77638	3.06997	7.98294	10.8616	5.27657	5.07479	3.52165	3.33865	1.92294	3.25845	6.59811	3.66817	5.69359
Lchi35257	12.9731	6.13592	5.6065	3.90834	5.49504	53.9409	24.5231	12.9731	0.291746	2.61306	1.07071	0.488814	3.81153	4.37068	12.9731	7.25088	5.07384	5.49873	5.25546	5.7547	2.15665
Lchi16965	#N/A	#N/A	#N/A	#N/A	#N/A	#N/A	#N/A	#N/A	#N/A	#N/A	#N/A	#N/A	#N/A	#N/A	#N/A	#N/A	#N/A	#N/A	#N/A	#N/A	#N/A
Lchi06522	0.00853432	0.0257476	0.0259134	0.0180001	0.00976213	0.492116	3.14802	0.00853432	0.102359	0	0.0845941	0.0258502	0.643527	0.422641	0.00853432	0	0	0.0471982	0.29048	0.0888509	0
Lchi06993	0.348834	0.206008	0.367829	0.389334	0.244609	0.315434	0.382956	0.348834	0.462106	0.072832	0.571502	0.435102	0.510698	1.39796	0.348834	0.346153	0.266102	0.210061	0.408184	0.206229	0.258106
Lchi07256	0	0	0	0	0	0	0	0	0	0	0	0	0	0	0	0	0	0	0	0	0
Lchi08342	0.0183778	0.0748577	0.0186726	0	0	0	0	0.0183778	0.0498484	0	0.0850481	0.0550692	0	0.041723	0.0183778	0.0612145	0.0180709	0.0172391	0.0286542	0.0176648	0
Lchi08343	0	0.0206043	0.0206708	0	0.0232038	0.0220564	0	0	0	0	0.0307482	0	0.0506828	0.0150845	0	0	0	0	0.0487784	0.0168885	0.042214
Lchi09127	0	0	0	0	0	0	0	0	0	0	0	0	0	0	0	0	0	0	0	0	0
Lchi09458	0.0335801	0.0663503	0.0341189	0.0333768	0	0.055613	0	0.0335801	0	0	0.0259002	0.0349857	0.0292546	0.237349	0.0335801	0.0325491	0.0845363	0	0.0130893	0.127005	0.0177791
Lchi12429	0	0	0	0	0	0	0	0	0	0	0	0	0	0	0	0	0	0	0	0	0
Lchi13056	0.349809	0.208394	0.198108	0.0518089	0.220628	0.0700609	0	0.349809	0	0.0375115	0.125996	0	0.166274	0.215091	0.349809	0.163612	0.190887	0.275109	0.451904	0.17355	0.236059
Lchi13494	0.364843	0.462406	0.598966	0.542887	0.651881	1.14491	2.62153	0.364843	0.739835	0.17886	1.59715	0.0513742	0.416793	0.347769	0.364843	0.172012	0.355787	0.193342	0.143146	0.274986	0.821524
Lchi13498	0.246072	0.229363	0.279531	0.570683	0.922362	0.717975	0.437559	0.246072	0.332463	0.139712	0.618235	0.0530226	0.168367	0.177923	0.246072	0.291454	0.144145	0.160952	0.252105	0.130031	0.0649598
Lchi17321	0.522501	0.202279	0.358586	0.515221	0.192278	0.563647	0.145808	0.522501	0	0.821632	1.5028	0.346606	0.452235	0.625173	0.522501	0.623877	0.857786	0.317049	0.636734	0.284732	0.17895
Lchi17374	0	0	0	0	0	0	0	0	0	0	0	0	0	0.0261464	0	0	0	0.0171815	0.0269349	0	0
Lchi18994	0	0	0	0	0	0	0	0	0	0	0	0	0	0	0	0	0	0	0	0	0
Lchi22847	0	0	0	0	0	0	0	0	0	0	0	0	0	0	0	0	0	0	0	0	0
Lchi23958	0.301812	0.124829	0.426395	0.679047	0.215752	0.11599	0.0201871	0.301812	0.0535252	0.104672	0.775459	0.230532	0.157556	0.689143	0.301812	0.220865	0.159549	0.0872651	0.19062	0.299997	0.163714
Lchi23959	1.34112	1.46034	1.44653	1.50405	0.804888	0.407485	0.129364	1.34112	0.441751	0.952956	1.70744	0.678839	0.456801	1.19625	1.34112	0.841425	1.17433	1.09976	0.913617	0.711159	0.72965
Lchi23963	0.239985	0.302771	0.384304	0.399641	0.219793	0.199669	0.192418	0.239985	0.122025	0.199447	0.264102	0.594419	0.424493	0.891602	0.239985	0.0739017	0.438564	0.376992	0.197708	0.205906	0.262307
Lchi23970	1.04261	1.04095	1.43617	1.10996	0.926919	0.578827	0.388783	1.04261	0.244523	0.734757	0.595466	1.19393	0.385278	0.948942	1.04261	1.77396	1.21823	1.0462	1.50812	1.48642	1.44689
Lchi24582	0.0484956	0.031057	0.0263456	0.0736456	0.104385	0.658711	0.193772	0.0484956	0.0318518	0	0	0	0.00663522	0.0287402	0.0484956	0.0910402	0.127756	0.0331786	0	0.0557823	0.057289
Lchi27061	0.794193	0.264042	0.535961	0.73705	0.277549	0.470126	0.0917788	0.794193	0.198017	0.169001	0.182642	0.21593	1.65878	1.65792	0.794193	0.876104	0.400039	0.229552	0.433265	0.31311	0.204901
Lchi27116	0.103941	0.122028	0.0885417	0.137238	0.149362	0.112344	0.163252	0.103941	0.119812	0.161859	0.75864	0.364297	0.0430639	0.808124	0.103941	0.0334466	0.189015	0.216677	0.0396102	0.0366035	0.0910688
Lchi27117	0.0694632	0.135011	0.0860016	0.0500652	0.0731516	0.0553662	0.0217554	0.0694632	0.0227709	0	0.0129501	0.348803	0.116225	0.708362	0.0694632	0	0.085389	0.0496526	0.0403101	0.0970161	0.0347655
Lchi27133	1.11995	1.0159	0.339161	0.54557	0.326475	0.196871	0	1.11995	0.584315	0.802601	0.483079	1.1637	1.10072	1.32089	1.11995	0.241039	0.682174	0.483608	0.65495	0.896915	0.56401
Lchi27335	0.0582985	0.0586465	0.155457	0	0.128565	0.12612	0.098635	0.0582985	0.116282	0	0	0	0.0484468	0.0865139	0.0582985	0.249256	0.028103	0.0536185	0.256605	0.109885	0.123415
Lchi28039	0.247906	0.112248	0.177454	0.118928	0.0822866	0	0.0479654	0.247906	0.259115	0	0.708665	0.422285	0.0172808	0.212	0.247906	0	0.340229	0.127881	0.162348	0.400859	0.0970132
Lchi28971	0	0	0	0	0	0	0	0	0	0	0	0	0	0	0	0	0	0	0	0	0
Lchi29307	0	0	0	0	0	0	0	0	0	0	0	0	0	0	0	0	0	0	0	0	0
Lchi30469	1.28119	1.03637	1.02902	1.11746	1.3073	1.29138	0.567855	1.28119	0.551362	1.76673	1.54781	1.27414	1.05763	0.889916	1.28119	2.38316	1.57235	1.80792	1.92119	1.31721	1.45337
Lchi30753	0.369598	0.330504	0.403984	0.336447	0.194599	0.217674	0.0537929	0.369598	0.227743	0.168052	0.223232	0.169291	0.364234	0.322261	0.369598	0.584194	0.368138	0.450825	0.353298	0.295013	0.331054
Lchi30868	0.126999	0.109407	0.0792193	0.0769997	0.159497	0.0398493	0	0.126999	0.14643	0	0.186416	0.298162	0.213914	0.285103	0.126999	0.0536315	0.14257	0.181614	0.0462699	0.0955799	0.0578012
Lchi31193	0.0927266	0.0744059	0.107688	0.0907266	0.119895	0.0102241	0.0237564	0.0927266	0.148053	0.115624	0.266437	0.0944903	0.0420825	0.0467549	0.0927266	0.11649	0.0759371	0.162626	0.255006	0.137952	0.188547
Lchi31981	0	0	0.0202553	0.0194139	0	0.0214695	0.132221	0	0	0.0466027	0	0	0.068823	0.16466	0	0.0196403	0	0	0	0.0661962	0
Lchi32338	0	0	0	0.0209965	0	0	0	0	0	0	0	0	0.0189024	0	0	0	0	0	0.0177795	0	0
Lchi32431	0.512901	0.367805	0.394382	0.632511	0.396801	0.541436	0.0606476	0.512901	0.156821	0.845929	0.230126	0.549835	0.31804	0.318801	0.512901	1.21337	0.551328	0.966492	0.88915	0.41594	0.268737
Lchi33312	0.575138	0.62332	0.649194	0.715505	0.455448	0.0588046	0	0.575138	0.119716	0.677111	0.47467	0	0.029949	0.482283	0.575138	0.699443	0.562861	0.46764	0.600591	0.43667	0.20475
Lchi33408	0	0	0	0	0	0	0	0	0	0	0	0	0	0	0	0	0	0	0	0	0
Lchi33450	0.603467	0.444366	0.673229	0.576438	0.382721	0.287255	0.127649	0.603467	0.527837	0.493823	0.0836254	0.618842	0.303074	0.374163	0.603467	0.588666	0.660086	0.532973	0.7064	0.478696	0.707864
Lchi35363	0	0	0	0	0	0	0	0	0	0	0	0	0	0	0	0	0	0	0	0	0
Lchi35388	0	0	0	0	0	0	0	0	0	0	0	0	0	0	0	0	0	0	0	0	0
Lchi35474	0	0	0	0	0	0	0	0	0	0	0	0	0	0	0	0	0	0	0.0500209	0	0
Lchi06511	0.222834	0.240259	0.263862	0.19909	0.551416	0.396195	1.78597	0.222834	0.961315	0.901554	0.980236	0.525198	0.812596	0.730143	0.222834	0.293347	0.48444	0.450379	1.03369	0.4471	0.185604
Lchi12403	1.91037	2.19352	1.04882	0.674872	1.35826	0.35441	0.189238	1.91037	0.0540664	0.246905	0.0614964	0.245488	0.0337886	0.174278	1.91037	0.318192	1.15626	0.577008	0.505901	0.368674	0.296672
Lchi00140	7.44542	7.71236	7.33046	6.96905	5.27437	8.62418	5.7595	7.44542	2.92736	2.00306	1.50784	2.01255	2.39336	2.68089	7.44542	4.88767	6.23205	5.62672	4.01103	2.74419	7.70547
Lchi00483	4.941	3.16829	5.57544	3.3853	3.69356	4.43204	2.23723	4.941	3.20809	2.16851	2.62992	1.93572	2.7178	1.37346	4.941	1.39134	3.85489	4.27365	4.6668	3.90442	2.44969
Lchi00584	4.03373	4.10979	4.55278	3.73025	2.26451	1.8148	1.64289	4.03373	5.19969	9.38346	6.23732	4.01345	3.60145	3.70387	4.03373	3.38329	3.10714	2.10994	3.92832	3.36631	3.70903
Lchi01904	4.5572	3.48244	3.56081	2.99605	1.76075	2.21775	3.14388	4.5572	4.05342	1.69843	1.98384	2.96126	2.45941	4.207	4.5572	2.24972	2.9357	4.47986	4.21343	2.06276	3.57264
Lchi02623	6.53548	8.30262	8.71687	8.20989	5.09051	7.92081	62.0221	6.53548	1.05697	2.81429	6.36306	6.2257	3.88846	5.06316	6.53548	5.45585	8.55921	3.2801	7.61948	5.13309	5.22287
Lchi05098	1.07518	1.1951	1.0253	0.711296	0.67058	0.650796	1.39188	1.07518	0.353229	0.769228	0.773963	0.981746	1.9124	2.73144	1.07518	1.05698	1.02055	1.04611	1.29588	1.10514	1.22361
Lchi09042	1.93869	1.84774	2.01664	1.91047	1.75829	2.47949	1.2102	1.93869	0.976035	1.1322	2.02565	0.865767	1.704	1.75778	1.93869	2.15888	1.89048	1.95933	2.80471	1.62352	1.70387
Lchi12425	1.32859	1.41718	1.34363	1.79843	2.09154	1.77395	0.862401	1.32859	0.564349	1.28621	3.25828	3.65288	2.40967	5.18694	1.32859	2.24563	1.75711	1.38258	1.8526	0.951099	1.31281
Lchi14963	0.579624	0.514089	0.480135	0.587972	0.943049	3.04586	3.26951	0.579624	0.487703	2.11055	2.40391	2.18314	7.84134	4.10668	0.579624	0.0977451	0.979354	1.52021	0.53946	0.804837	0.91302
Lchi15076	2.24403	2.10924	2.7245	2.027	1.98876	0.750345	4.79983	2.24403	3.03269	1.36181	0.904769	1.29254	4.75104	3.81561	2.24403	1.99775	1.42289	2.2893	1.79243	1.20981	1.81601
Lchi15097	5.65525	5.30145	4.83197	4.10589	2.97863	3.31739	5.25182	5.65525	8.60453	3.72652	2.93071	5.47306	4.13737	4.57072	5.65525	2.83695	4.17673	5.0358	4.64676	2.33773	5.06942
Lchi21170	4.75254	3.80203	4.60945	4.85463	5.19504	5.22898	5.83692	4.75254	3.73004	4.35837	4.74804	4.96227	4.61439	8.75123	4.75254	4.10072	4.07786	4.3741	4.57432	3.28071	5.09439
Lchi21278	3.77909	3.89402	4.25561	4.75004	4.57351	3.47389	2.27431	3.77909	7.14556	8.30074	5.85262	7.20309	7.17585	9.9751	3.77909	5.49992	4.97277	5.01983	5.19346	5.61713	6.59236
Lchi21894	2.3547	1.88124	1.92131	2.4803	1.12444	0.949159	0.474941	2.3547	1.21218	1.13884	1.59814	2.27215	0.869941	1.34184	2.3547	1.85274	2.4551	1.97425	2.54171	1.61455	1.63104
Lchi21895	2.77366	2.90515	3.35211	2.93164	2.11837	0.986342	1.02346	2.77366	1.28404	2.63775	2.64035	2.72726	2.36641	2.50356	2.77366	2.98768	2.5554	2.86324	2.99765	2.8124	2.1124
Lchi22848	7.19501	5.47424	6.06375	5.37421	4.00151	4.49061	3.42169	7.19501	8.87757	7.12004	4.25501	4.59351	5.6491	7.62518	7.19501	5.99195	7.0613	7.27334	9.25384	8.2142	7.09024
Lchi22999	4.19888	2.88349	3.47137	2.83739	2.10247	1.28053	0.804632	4.19888	1.07405	1.05037	0.489874	0.676288	0.613628	1.72754	4.19888	4.39262	4.18192	4.54739	3.41724	3.17267	2.70266
Lchi26033	2.3919	3.19488	3.06126	3.18725	2.89513	1.45794	5.25488	2.3919	5.31583	5.6473	3.06562	3.23583	6.16603	6.58715	2.3919	2.73354	2.41674	3.35909	3.62676	3.98752	2.98315
Lchi27131	1.97047	2.00704	2.29753	2.34012	1.52321	0.56218	0.0649606	1.97047	2.29478	1.02699	2.35321	3.71974	0.782844	2.39018	1.97047	2.87198	2.39823	1.42791	1.87506	1.77825	2.92437
Lchi27132	2.74287	3.43424	2.51599	2.7089	2.14801	0.637508	0.538795	2.74287	1.08905	1.55452	1.29844	1.42609	0.925735	2.91247	2.74287	1.67669	3.08187	2.23701	2.32532	2.68002	2.53747
Lchi31398	3.06039	2.14955	1.74785	1.07565	1.01573	1.3096	1.88805	3.06039	2.1888	0.965808	0.723015	0.852995	0.776828	1.26087	3.06039	0.646236	1.79686	0.932277	1.0271	0.934059	2.03368
Lchi31707	2.85688	2.91176	3.30357	2.86353	1.95177	3.76627	1.92708	2.85688	3.55193	2.29649	2.64792	2.72183	2.95922	3.89685	2.85688	2.28784	2.58182	2.62868	2.76559	2.47541	2.95821
Lchi32888	2.22795	2.22495	1.821	1.61093	1.0808	1.25075	1.99097	2.22795	2.57906	0.850496	0.454037	1.49405	0.326992	0.643128	2.22795	0.610452	1.16349	1.26426	1.02208	0.345435	1.89386
Lchi34026	3.44132	2.58631	1.97762	2.09964	1.64726	1.41998	0.371119	3.44132	1.86409	1.46093	2.68544	1.6429	3.55061	5.85943	3.44132	2.7506	2.22845	1.87171	2.66776	3.61491	3.11144
Lchi34096	2.54237	2.01017	2.6216	2.35707	1.58635	1.11458	0.546711	2.54237	1.79794	1.71501	2.54465	4.35415	3.60827	3.77069	2.54237	2.79149	1.89675	1.99928	3.16078	2.29427	3.21175
Lchi34216	5.53698	7.48034	6.0378	6.4467	5.59481	5.40878	6.67749	5.53698	4.29572	5.00841	2.77442	2.9021	5.39826	5.94911	5.53698	6.68597	5.64948	6.24629	6.84117	5.18831	6.48919
Lchi34969	0.653748	0.759381	0.367285	0.0454513	0.433584	0.961648	1.40878	0.653748	3.13597	2.61958	3.24769	4.05793	7.66752	5.51814	0.653748	0	0.139018	1.14663	1.02624	0.383064	1.31764

## Sheet: cold
gene_id	cintrol	cold-1h	cold-3h	cold-6h	cold-12h	cold-1d	cold-3d
Lchi06511	0.222834	0.240259	0.263862	0.19909	0.551416	0.396195	1.78597
Lchi07256	0	0	0	0	0	0	0
Lchi18994	0	0	0	0	0	0	0
Lchi22847	0	0	0	0	0	0	0
Lchi22848	7.19501	5.47424	6.06375	5.37421	4.00151	4.49061	3.42169
Lchi31707	2.85688	2.91176	3.30357	2.86353	1.95177	3.76627	1.92708
Lchi33408	0	0	0	0	0	0	0
Lchi33849	9.48504	12.4844	11.9721	10.0488	10.4928	11.4424	16.835
Lchi35363	0	0	0	0	0	0	0
Lchi35388	0	0	0	0	0	0	0
Lchi09127	0	0	0	0	0	0	0
Lchi09458	0.0335801	0.0663503	0.0341189	0.0333768	0	0.055613	0
Lchi12425	1.32859	1.41718	1.34363	1.79843	2.09154	1.77395	0.862401
Lchi12429	0	0	0	0	0	0	0
Lchi12949	4.51838	5.01064	5.22989	4.00888	3.12249	3.69442	3.5124
Lchi13056	0.349809	0.208394	0.198108	0.0518089	0.220628	0.0700609	0
Lchi16496	1.72082	1.91763	1.95006	1.35902	1.36762	1.74901	2.28111
Lchi17374	0	0	0	0	0	0	0
Lchi17375	11.4311	9.38274	10.0965	10.129	5.71466	2.1876	0.625163
Lchi21166	5.06549	4.55988	5.26057	5.84749	5.79965	6.69113	4.80642
Lchi21170	4.75254	3.80203	4.60945	4.85463	5.19504	5.22898	5.83692
Lchi21278	3.77909	3.89402	4.25561	4.75004	4.57351	3.47389	2.27431
Lchi21894	2.3547	1.88124	1.92131	2.4803	1.12444	0.949159	0.474941
Lchi21895	2.77366	2.90515	3.35211	2.93164	2.11837	0.986342	1.02346
Lchi23958	0.301812	0.124829	0.426395	0.679047	0.215752	0.11599	0.0201871
Lchi23959	1.34112	1.46034	1.44653	1.50405	0.804888	0.407485	0.129364
Lchi23963	0.239985	0.302771	0.384304	0.399641	0.219793	0.199669	0.192418
Lchi23970	1.04261	1.04095	1.43617	1.10996	0.926919	0.578827	0.388783
Lchi27116	0.103941	0.122028	0.0885417	0.137238	0.149362	0.112344	0.163252
Lchi27117	0.0694632	0.135011	0.0860016	0.0500652	0.0731516	0.0553662	0.0217554
Lchi27131	1.97047	2.00704	2.29753	2.34012	1.52321	0.56218	0.0649606
Lchi27132	2.74287	3.43424	2.51599	2.7089	2.14801	0.637508	0.538795
Lchi27133	1.11995	1.0159	0.339161	0.54557	0.326475	0.196871	0
Lchi28039	0.247906	0.112248	0.177454	0.118928	0.0822866	0	0.0479654
Lchi28971	0	0	0	0	0	0	0
Lchi30868	0.126999	0.109407	0.0792193	0.0769997	0.159497	0.0398493	0
Lchi32338	0	0	0	0.0209965	0	0	0
Lchi33312	0.575138	0.62332	0.649194	0.715505	0.455448	0.0588046	0
Lchi33450	0.603467	0.444366	0.673229	0.576438	0.382721	0.287255	0.127649
Lchi00669	4.25738	5.55588	3.73996	3.15071	4.81338	11.0012	10.7228
Lchi34216	5.53698	7.48034	6.0378	6.4467	5.59481	5.40878	6.67749
Lchi00678	10.5274	10.2731	13.6675	9.17097	9.59796	7.13987	6.0891
Lchi02608	331.16	325.297	310.993	322.191	134.027	31.7372	14.7614
Lchi04823	24.7983	23.7134	24.2905	22.2859	17.1958	22.0204	12.1521
Lchi05169	19.4458	15.3898	14.0587	8.49855	5.07309	6.77022	5.85025
Lchi05330	0.655305	0.51239	0.075211	0.223583	0.0192448	1.35876	4.21179
Lchi05563	35.4473	40.7585	45.2668	42.1949	30.4355	20.1701	35.4849
Lchi09383	15.3022	15.2088	12.3713	9.78352	9.32853	5.66739	3.51012
Lchi13211	14.3125	14.896	13.2343	12.49	9.15015	9.91675	16.0324
Lchi14050	18.3906	16.9137	20.1573	16.9245	12.6454	14.4124	17.2362
Lchi16797	9.53361	11.1602	10.3819	10.3299	11.0236	8.74232	10.9525
Lchi24704	22.8774	27.6388	24.9072	25.7074	23.8192	16.3405	7.69759
Lchi31398	3.06039	2.14955	1.74785	1.07565	1.01573	1.3096	1.88805
Lchi32888	2.22795	2.22495	1.821	1.61093	1.0808	1.25075	1.99097
Lchi34969	0.653748	0.759381	0.367285	0.0454513	0.433584	0.961648	1.40878
Lchi05521	205.316	126.575	93.3799	72.0606	56.9855	344.124	164.91
Lchi06522	0.00853432	0.0257476	0.0259134	0.0180001	0.00976213	0.492116	3.14802
Lchi06993	0.348834	0.206008	0.367829	0.389334	0.244609	0.315434	0.382956
Lchi16965	#N/A	#N/A	#N/A	#N/A	#N/A	#N/A	#N/A
Lchi20923	38.6785	44.2678	48.2562	48.5224	41.6417	55.0838	49.8696
Lchi22999	4.19888	2.88349	3.47137	2.83739	2.10247	1.28053	0.804632
Lchi23560	10.2215	9.02285	11.7381	12.676	12.0793	9.37262	10.7766
Lchi30203	29.111	24.7179	32.682	33.7606	30.0209	20.6197	17.4443
Lchi31654	3.58498	1.60223	1.86879	1.15216	1.61295	16.8521	8.70919
Lchi35257	12.9731	6.13592	5.6065	3.90834	5.49504	53.9409	24.5231
Lchi00140	7.44542	7.71236	7.33046	6.96905	5.27437	8.62418	5.7595
Lchi01886	6.92669	17.3916	8.33288	4.46296	11.9927	2.58088	1.92646
Lchi03021	6.76343	6.76561	7.4336	8.1283	6.49906	5.83141	3.7232
Lchi03271	46.3732	43.5302	59.3104	59.5192	54.917	128.502	120.844
Lchi04421	136.205	118.328	151.207	130.834	149.696	115.887	19.6932
Lchi06004	23.8301	22.6837	27.0785	27.4249	28.6947	28.9424	28.4154
Lchi09042	1.93869	1.84774	2.01664	1.91047	1.75829	2.47949	1.2102
Lchi09730	31.7791	29.4508	26.8719	17.6171	17.7528	18.7212	11.1137
Lchi12053	36.131	39.0859	35.4289	29.2476	24.1765	29.6162	38.7449
Lchi14157	14.0041	14.0713	15.269	15.1352	12.8095	14.2559	16.3871
Lchi16452	65.7302	63.2462	68.3556	63.7349	52.1628	55.0655	53.5197
Lchi16857	184.358	172.895	178.396	171.225	190.811	75.1209	57.5296
Lchi17591	13.0785	9.25272	13.9813	13.7014	15.2452	10.8895	5.38172
Lchi29480	36.875	41.2634	40.6679	39.6295	34.6102	42.52	28.2307
Lchi30753	0.369598	0.330504	0.403984	0.336447	0.194599	0.217674	0.0537929
Lchi31059	2.08199	1.8152	2.99355	2.0654	8.19117	17.6951	74.0567
Lchi31193	0.0927266	0.0744059	0.107688	0.0907266	0.119895	0.0102241	0.0237564
Lchi04963	37.2248	47.6765	52.4055	54.4437	57.1159	90.1815	150.67
Lchi15287	1.59998	1.76039	1.76892	1.69239	3.46357	45.8818	147.105
Lchi34124	3.52165	3.53219	2.81404	2.60588	1.4657	1.96737	2.63338
Lchi00483	4.941	3.16829	5.57544	3.3853	3.69356	4.43204	2.23723
Lchi00484	9.19551	10.1451	8.36825	4.73334	6.72505	4.37867	5.0952
Lchi03935	33.7085	37.7246	32.9651	31.3452	34.195	57.6414	49.4802
Lchi04403	25.7163	24.1626	28.7431	25.876	28.5806	22.8449	7.4043
Lchi11324	15.357	16.3823	16.2256	15.986	19.6805	15.5405	17.8618
Lchi11611	33.7969	35.6434	32.7928	31.9468	33.0118	30.0913	44.9532
Lchi15582	170.336	190.227	202.709	211.032	213.244	228.418	288.209
Lchi18490	85.9293	87.4241	85.8682	76.8469	53.9357	85.9082	89.9764
Lchi22778	14.3483	12.3716	14.973	12.8486	10.9389	9.43808	2.78137
Lchi00327	29.0373	37.6008	35.5503	36.0927	43.6168	46.0216	159.154
Lchi00584	4.03373	4.10979	4.55278	3.73025	2.26451	1.8148	1.64289
Lchi01713	14.6133	12.1613	14.1799	13.667	13.8329	15.7258	12.6286
Lchi01743	16.392	15.4573	18.7287	16.8072	14.9238	67.8428	29.3445
Lchi01904	4.5572	3.48244	3.56081	2.99605	1.76075	2.21775	3.14388
Lchi02623	6.53548	8.30262	8.71687	8.20989	5.09051	7.92081	62.0221
Lchi05098	1.07518	1.1951	1.0253	0.711296	0.67058	0.650796	1.39188
Lchi05172	4.31639	4.48981	4.66397	3.91054	4.0135	4.53134	3.63958
Lchi05328	1.34712	0.397949	0.224475	0.128642	0.0963579	1.15152	3.9258
Lchi05897	16.4315	15.1726	12.68	13.8645	9.01603	10.4907	12.6013
Lchi08342	0.0183778	0.0748577	0.0186726	0	0	0	0
Lchi08343	0	0.0206043	0.0206708	0	0.0232038	0.0220564	0
Lchi13494	0.364843	0.462406	0.598966	0.542887	0.651881	1.14491	2.62153
Lchi13498	0.246072	0.229363	0.279531	0.570683	0.922362	0.717975	0.437559
Lchi14963	0.579624	0.514089	0.480135	0.587972	0.943049	3.04586	3.26951
Lchi15076	2.24403	2.10924	2.7245	2.027	1.98876	0.750345	4.79983
Lchi15949	65.2707	75.8289	80.4263	55.1664	34.6752	51.4659	152.506
Lchi17321	0.522501	0.202279	0.358586	0.515221	0.192278	0.563647	0.145808
Lchi17781	87.2415	83.5436	64.3994	62.4825	67.039	98.5451	46.2518
Lchi22556	24.1448	27.6582	24.1184	24.8575	23.8821	20.3905	20.845
Lchi24582	0.0484956	0.031057	0.0263456	0.0736456	0.104385	0.658711	0.193772
Lchi26033	2.3919	3.19488	3.06126	3.18725	2.89513	1.45794	5.25488
Lchi26079	58.1563	62.3437	48.3321	46.0492	34.0422	19.0711	30.5007
Lchi27061	0.794193	0.264042	0.535961	0.73705	0.277549	0.470126	0.0917788
Lchi30469	1.28119	1.03637	1.02902	1.11746	1.3073	1.29138	0.567855
Lchi31981	0	0	0.0202553	0.0194139	0	0.0214695	0.132221
Lchi32431	0.512901	0.367805	0.394382	0.632511	0.396801	0.541436	0.0606476
Lchi34026	3.44132	2.58631	1.97762	2.09964	1.64726	1.41998	0.371119
Lchi34096	2.54237	2.01017	2.6216	2.35707	1.58635	1.11458	0.546711
Lchi35474	0	0	0	0	0	0	0
Lchi01081	44.3434	41.987	43.8971	48.3309	41.9195	59.7087	64.9638
Lchi01465	11.2635	10.5539	11.7823	11.4368	13.4009	13.1761	5.36296
Lchi02190	0.0422779	0.0200644	0.196461	0.280569	0.763381	16.8798	25.6268
Lchi02758	14.2557	14.3035	19.1006	19.3732	21.8057	23.1106	26.0313
Lchi04449	9.8217	7.40635	9.54795	8.35637	7.87035	5.21929	6.6612
Lchi04815	37.1094	36.9851	30.0282	22.5815	18.3921	12.0873	3.77367
Lchi10475	12.2339	13.5381	14.0907	12.1246	7.44682	6.4857	5.98398
Lchi10916	9.61529	11.5033	10.2633	8.39591	8.00758	6.95802	12.8145
Lchi12045	18.289	17.738	18.8698	19.7265	18.5194	16.745	20.6702
Lchi12403	1.91037	2.19352	1.04882	0.674872	1.35826	0.35441	0.189238
Lchi13759	85.2746	74.9207	85.8137	75.0227	71.9735	83.1196	38.6022
Lchi15097	5.65525	5.30145	4.83197	4.10589	2.97863	3.31739	5.25182
Lchi17021	7.33942	10.7436	9.59296	8.63561	10.3672	9.0727	8.38737
Lchi19539	18.6896	15.8793	23.6624	23.9792	18.7639	34.5907	46.5189
Lchi27083	18.9161	25.3703	25.4151	19.5072	16.8053	22.2324	41.6894
Lchi27335	0.0582985	0.0586465	0.155457	0	0.128565	0.12612	0.098635
Lchi27482	22.6762	23.0596	21.929	21.2793	24.7415	19.6475	26.1465
Lchi28264	11.5038	12.1216	11.4961	11.2539	8.16194	16.8522	19.5778
Lchi29307	0	0	0	0	0	0	0
Lchi33997	17.6016	18.2979	22.2439	22.173	18.3201	19.7841	29.937

## Sheet: heat
gene_id	cintrol	heat-1h	heat-3h	heat-6h	heat-12h	heat-1d	heat-3d
Lchi06511	0.222834	0.961315	0.901554	0.980236	0.525198	0.812596	0.730143
Lchi07256	0	0	0	0	0	0	0
Lchi18994	0	0	0	0	0	0	0
Lchi22847	0	0	0	0	0	0	0
Lchi22848	7.19501	8.87757	7.12004	4.25501	4.59351	5.6491	7.62518
Lchi31707	2.85688	3.55193	2.29649	2.64792	2.72183	2.95922	3.89685
Lchi33408	0	0	0	0	0	0	0
Lchi33849	9.48504	17.2685	20.8094	13.8856	12.4394	16.9516	22.2003
Lchi35363	0	0	0	0	0	0	0
Lchi35388	0	0	0	0	0	0	0
Lchi09127	0	0	0	0	0	0	0
Lchi09458	0.0335801	0	0	0.0259002	0.0349857	0.0292546	0.237349
Lchi12425	1.32859	0.564349	1.28621	3.25828	3.65288	2.40967	5.18694
Lchi12429	0	0	0	0	0	0	0
Lchi12949	4.51838	4.33286	3.38351	8.64903	11.6418	13.1876	10.3107
Lchi13056	0.349809	0	0.0375115	0.125996	0	0.166274	0.215091
Lchi16496	1.72082	6.92859	8.55956	11.7629	11.9972	6.74395	6.24507
Lchi17374	0	0	0	0	0	0	0.0261464
Lchi17375	11.4311	1.26996	0.584805	0.440237	0.459196	0.160859	0.376731
Lchi21166	5.06549	1.93743	7.52137	4.33321	4.29192	5.97506	10.1457
Lchi21170	4.75254	3.73004	4.35837	4.74804	4.96227	4.61439	8.75123
Lchi21278	3.77909	7.14556	8.30074	5.85262	7.20309	7.17585	9.9751
Lchi21894	2.3547	1.21218	1.13884	1.59814	2.27215	0.869941	1.34184
Lchi21895	2.77366	1.28404	2.63775	2.64035	2.72726	2.36641	2.50356
Lchi23958	0.301812	0.0535252	0.104672	0.775459	0.230532	0.157556	0.689143
Lchi23959	1.34112	0.441751	0.952956	1.70744	0.678839	0.456801	1.19625
Lchi23963	0.239985	0.122025	0.199447	0.264102	0.594419	0.424493	0.891602
Lchi23970	1.04261	0.244523	0.734757	0.595466	1.19393	0.385278	0.948942
Lchi27116	0.103941	0.119812	0.161859	0.75864	0.364297	0.0430639	0.808124
Lchi27117	0.0694632	0.0227709	0	0.0129501	0.348803	0.116225	0.708362
Lchi27131	1.97047	2.29478	1.02699	2.35321	3.71974	0.782844	2.39018
Lchi27132	2.74287	1.08905	1.55452	1.29844	1.42609	0.925735	2.91247
Lchi27133	1.11995	0.584315	0.802601	0.483079	1.1637	1.10072	1.32089
Lchi28039	0.247906	0.259115	0	0.708665	0.422285	0.0172808	0.212
Lchi28971	0	0	0	0	0	0	0
Lchi30868	0.126999	0.14643	0	0.186416	0.298162	0.213914	0.285103
Lchi32338	0	0	0	0	0	0.0189024	0
Lchi33312	0.575138	0.119716	0.677111	0.47467	0	0.029949	0.482283
Lchi33450	0.603467	0.527837	0.493823	0.0836254	0.618842	0.303074	0.374163
Lchi00669	4.25738	7.54994	9.24495	6.64357	7.74115	21.8827	17.5472
Lchi34216	5.53698	4.29572	5.00841	2.77442	2.9021	5.39826	5.94911
Lchi00678	10.5274	6.70585	7.59693	4.57812	4.93464	5.23053	7.31133
Lchi02608	331.16	62.453	114.679	32.3509	31.2179	31.3025	63.7579
Lchi04823	24.7983	11.9595	26.9081	23.119	30.3621	26.1149	22.5879
Lchi05169	19.4458	8.25996	10.453	7.97918	10.7145	23.7009	23.0552
Lchi05330	0.655305	4.01626	8.81859	9.10834	3.02574	12.0188	20.0407
Lchi05563	35.4473	23.7752	18.6289	14.5256	16.2825	31.1812	24.0373
Lchi09383	15.3022	5.11946	5.8491	4.87408	2.8981	1.36045	3.54709
Lchi13211	14.3125	32.2375	11.2281	10.4537	16.0812	15.9097	10.1006
Lchi14050	18.3906	4.07516	8.08844	6.19251	5.3821	9.69193	11.8459
Lchi16797	9.53361	8.35095	13.5194	14.0907	16.942	15.4073	11.5443
Lchi24704	22.8774	12.4117	11.464	7.52249	10.5386	13.3019	13.4597
Lchi31398	3.06039	2.1888	0.965808	0.723015	0.852995	0.776828	1.26087
Lchi32888	2.22795	2.57906	0.850496	0.454037	1.49405	0.326992	0.643128
Lchi34969	0.653748	3.13597	2.61958	3.24769	4.05793	7.66752	5.51814
Lchi05521	205.316	14.2845	25.1243	7.77305	9.89962	46.4562	26.0488
Lchi06522	0.00853432	0.102359	0	0.0845941	0.0258502	0.643527	0.422641
Lchi06993	0.348834	0.462106	0.072832	0.571502	0.435102	0.510698	1.39796
Lchi16965	#N/A	#N/A	#N/A	#N/A	#N/A	#N/A	#N/A
Lchi20923	38.6785	10.0746	18.6055	10.7546	10.4754	49.7045	46.0437
Lchi22999	4.19888	1.07405	1.05037	0.489874	0.676288	0.613628	1.72754
Lchi23560	10.2215	3.37307	6.78632	5.17618	4.26368	12.8751	9.93693
Lchi30203	29.111	35.5352	11.0068	8.22264	6.29977	11.8799	17.1993
Lchi31654	3.58498	0.444226	0.758787	0.313071	0.36132	1.53103	1.43711
Lchi35257	12.9731	0.291746	2.61306	1.07071	0.488814	3.81153	4.37068
Lchi00140	7.44542	2.92736	2.00306	1.50784	2.01255	2.39336	2.68089
Lchi01886	6.92669	1.57132	0.804064	2.68162	2.04515	4.43874	4.13846
Lchi03021	6.76343	7.34819	4.00799	5.09217	5.71349	15.3573	12.2254
Lchi03271	46.3732	20.1006	94.5446	34.115	43.1012	34.5844	31.8657
Lchi04421	136.205	33.5756	57.7206	45.3535	42.1318	17.3162	31.386
Lchi06004	23.8301	28.7916	35.943	31.0157	27.9072	35.0477	31.9151
Lchi09042	1.93869	0.976035	1.1322	2.02565	0.865767	1.704	1.75778
Lchi09730	31.7791	23.1391	27.2012	10.2767	8.52648	1.34114	2.19873
Lchi12053	36.131	60.3022	24.2	23.3887	27.1146	18.1989	15.9764
Lchi14157	14.0041	15.1073	13.4055	7.2925	10.536	15.3073	12.5876
Lchi16452	65.7302	64.2731	175.044	183.148	118.598	47.4552	92.2743
Lchi16857	184.358	111.576	136.451	39.7446	32.3691	25.7716	44.8843
Lchi17591	13.0785	3.65486	24.123	12.6441	5.75704	13.2459	12.4428
Lchi29480	36.875	25.8306	35.2166	25.5818	30.5446	70.5231	47.4642
Lchi30753	0.369598	0.227743	0.168052	0.223232	0.169291	0.364234	0.322261
Lchi31059	2.08199	2.00064	5.61113	62.0821	35.3506	28.5959	10.2201
Lchi31193	0.0927266	0.148053	0.115624	0.266437	0.0944903	0.0420825	0.0467549
Lchi04963	37.2248	39.1151	64.835	58.5221	43.1479	31.8663	45.0293
Lchi15287	1.59998	6.47042	20.2549	12.2403	4.51963	9.32089	9.69309
Lchi34124	3.52165	3.77638	3.06997	7.98294	10.8616	5.27657	5.07479
Lchi00483	4.941	3.20809	2.16851	2.62992	1.93572	2.7178	1.37346
Lchi00484	9.19551	10.3219	13.3178	10.4799	11.7407	6.86281	7.2681
Lchi03935	33.7085	78.9573	48.6042	40.1522	63.706	107.671	85.5755
Lchi04403	25.7163	25.8344	39.4419	25.3655	28.4307	27.175	25.718
Lchi11324	15.357	23.2804	18.7868	21.6044	16.58	24.7642	19.3425
Lchi11611	33.7969	64.2953	52.6942	51.7636	73.4072	84.3498	62.4162
Lchi15582	170.336	35.4136	62.5288	24.4807	14.9751	45.6004	64.0304
Lchi18490	85.9293	38.1029	63.4832	40.7412	31.2371	64.3278	52.7436
Lchi22778	14.3483	4.30971	4.81684	3.6169	4.43531	9.21533	10.84
Lchi00327	29.0373	17.9519	30.6703	16.061	14.2198	13.6816	30.3171
Lchi00584	4.03373	5.19969	9.38346	6.23732	4.01345	3.60145	3.70387
Lchi01713	14.6133	27.7901	27.6389	40.8508	57.9897	49.9349	29.2403
Lchi01743	16.392	5.17566	6.3869	5.28844	5.12829	11.0226	10.6433
Lchi01904	4.5572	4.05342	1.69843	1.98384	2.96126	2.45941	4.207
Lchi02623	6.53548	1.05697	2.81429	6.36306	6.2257	3.88846	5.06316
Lchi05098	1.07518	0.353229	0.769228	0.773963	0.981746	1.9124	2.73144
Lchi05172	4.31639	2.8016	4.01786	10.3371	11.7381	10.5186	8.54174
Lchi05328	1.34712	1.97157	3.52947	2.00023	2.80261	11.3525	10.8793
Lchi05897	16.4315	20.0959	17.4968	14.7947	31.8646	18.8842	23.2951
Lchi08342	0.0183778	0.0498484	0	0.0850481	0.0550692	0	0.041723
Lchi08343	0	0	0	0.0307482	0	0.0506828	0.0150845
Lchi13494	0.364843	0.739835	0.17886	1.59715	0.0513742	0.416793	0.347769
Lchi13498	0.246072	0.332463	0.139712	0.618235	0.0530226	0.168367	0.177923
Lchi14963	0.579624	0.487703	2.11055	2.40391	2.18314	7.84134	4.10668
Lchi15076	2.24403	3.03269	1.36181	0.904769	1.29254	4.75104	3.81561
Lchi15949	65.2707	29.8811	26.854	28.5988	38.3429	20.4928	33.2167
Lchi17321	0.522501	0	0.821632	1.5028	0.346606	0.452235	0.625173
Lchi17781	87.2415	64.7567	56.1968	34.2405	40.7712	66.8854	38.4789
Lchi22556	24.1448	22.7629	14.5408	11.1442	17.837	16.3401	19.8763
Lchi24582	0.0484956	0.0318518	0	0	0	0.00663522	0.0287402
Lchi26033	2.3919	5.31583	5.6473	3.06562	3.23583	6.16603	6.58715
Lchi26079	58.1563	68.5431	99.2045	78.911	101.812	14.713	105.008
Lchi27061	0.794193	0.198017	0.169001	0.182642	0.21593	1.65878	1.65792
Lchi30469	1.28119	0.551362	1.76673	1.54781	1.27414	1.05763	0.889916
Lchi31981	0	0	0.0466027	0	0	0.068823	0.16466
Lchi32431	0.512901	0.156821	0.845929	0.230126	0.549835	0.31804	0.318801
Lchi34026	3.44132	1.86409	1.46093	2.68544	1.6429	3.55061	5.85943
Lchi34096	2.54237	1.79794	1.71501	2.54465	4.35415	3.60827	3.77069
Lchi35474	0	0	0	0	0	0	0
Lchi01081	44.3434	48.2913	46.3497	31.083	31.6341	51.9955	46.9459
Lchi01465	11.2635	4.50156	7.52152	5.99293	3.25269	3.54795	6.81106
Lchi02190	0.0422779	0.404924	0.0999886	0.411478	0.126214	10.46	7.32878
Lchi02758	14.2557	22.0985	19.6974	15.8021	13.544	13.6539	11.9179
Lchi04449	9.8217	12.113	16.8978	7.05675	7.6678	10.3472	9.65801
Lchi04815	37.1094	9.75853	8.74919	5.42894	7.10663	3.51248	7.31515
Lchi10475	12.2339	11.4231	8.71062	7.76676	9.65237	15.1605	11.6328
Lchi10916	9.61529	18.4375	11.783	9.75814	11.9225	30.2465	20.5582
Lchi12045	18.289	13.0252	18.6993	15.2383	10.6146	10.4301	14.4846
Lchi12403	1.91037	0.0540664	0.246905	0.0614964	0.245488	0.0337886	0.174278
Lchi13759	85.2746	67.7991	99.3437	102.688	137.339	110.964	115.701
Lchi15097	5.65525	8.60453	3.72652	2.93071	5.47306	4.13737	4.57072
Lchi17021	7.33942	4.01688	5.15182	7.15101	4.70802	2.2721	5.95471
Lchi19539	18.6896	17.8338	19.6255	21.5052	15.6371	16.0742	15.5311
Lchi27083	18.9161	32.2571	40.9034	49.9002	48.4668	65.8491	56.2829
Lchi27335	0.0582985	0.116282	0	0	0	0.0484468	0.0865139
Lchi27482	22.6762	30.6917	40.1914	36.7023	26.3824	26.1422	22.7311
Lchi28264	11.5038	11.516	10.1263	11.5349	14.342	16.9643	9.32511
Lchi29307	0	0	0	0	0	0	0
Lchi33997	17.6016	16.0366	25.0013	17.4875	16.6496	23.7988	26.7005

## Sheet: drought
gene_id	cintrol	druoght-1h	drought-3h	drought-6h	drought-12h	drought-1d	drought-3d
Lchi06511	0.222834	0.293347	0.48444	0.450379	1.03369	0.4471	0.185604
Lchi07256	0	0	0	0	0	0	0
Lchi18994	0	0	0	0	0	0	0
Lchi22847	0	0	0	0	0	0	0
Lchi22848	7.19501	5.99195	7.0613	7.27334	9.25384	8.2142	7.09024
Lchi31707	2.85688	2.28784	2.58182	2.62868	2.76559	2.47541	2.95821
Lchi33408	0	0	0	0	0	0	0
Lchi33849	9.48504	8.85157	9.88806	9.15136	7.99024	14.8632	9.75936
Lchi35363	0	0	0	0	0	0	0
Lchi35388	0	0	0	0	0	0	0
Lchi09127	0	0	0	0	0	0	0
Lchi09458	0.0335801	0.0325491	0.0845363	0	0.0130893	0.127005	0.0177791
Lchi12425	1.32859	2.24563	1.75711	1.38258	1.8526	0.951099	1.31281
Lchi12429	0	0	0	0	0	0	0
Lchi12949	4.51838	4.29467	4.85417	4.0204	6.53838	4.79413	4.98028
Lchi13056	0.349809	0.163612	0.190887	0.275109	0.451904	0.17355	0.236059
Lchi16496	1.72082	1.3348	1.4861	1.0263	1.59261	0.973545	2.14517
Lchi17374	0	0	0	0.0171815	0.0269349	0	0
Lchi17375	11.4311	9.49628	5.12052	5.59	3.88786	3.28485	6.35087
Lchi21166	5.06549	6.78185	5.13457	5.85986	5.10319	4.19599	4.80286
Lchi21170	4.75254	4.10072	4.07786	4.3741	4.57432	3.28071	5.09439
Lchi21278	3.77909	5.49992	4.97277	5.01983	5.19346	5.61713	6.59236
Lchi21894	2.3547	1.85274	2.4551	1.97425	2.54171	1.61455	1.63104
Lchi21895	2.77366	2.98768	2.5554	2.86324	2.99765	2.8124	2.1124
Lchi23958	0.301812	0.220865	0.159549	0.0872651	0.19062	0.299997	0.163714
Lchi23959	1.34112	0.841425	1.17433	1.09976	0.913617	0.711159	0.72965
Lchi23963	0.239985	0.0739017	0.438564	0.376992	0.197708	0.205906	0.262307
Lchi23970	1.04261	1.77396	1.21823	1.0462	1.50812	1.48642	1.44689
Lchi27116	0.103941	0.0334466	0.189015	0.216677	0.0396102	0.0366035	0.0910688
Lchi27117	0.0694632	0	0.085389	0.0496526	0.0403101	0.0970161	0.0347655
Lchi27131	1.97047	2.87198	2.39823	1.42791	1.87506	1.77825	2.92437
Lchi27132	2.74287	1.67669	3.08187	2.23701	2.32532	2.68002	2.53747
Lchi27133	1.11995	0.241039	0.682174	0.483608	0.65495	0.896915	0.56401
Lchi28039	0.247906	0	0.340229	0.127881	0.162348	0.400859	0.0970132
Lchi28971	0	0	0	0	0	0	0
Lchi30868	0.126999	0.0536315	0.14257	0.181614	0.0462699	0.0955799	0.0578012
Lchi32338	0	0	0	0	0.0177795	0	0
Lchi33312	0.575138	0.699443	0.562861	0.46764	0.600591	0.43667	0.20475
Lchi33450	0.603467	0.588666	0.660086	0.532973	0.7064	0.478696	0.707864
Lchi00669	4.25738	1.46783	2.25098	6.40264	6.97652	2.2566	3.99903
Lchi34216	5.53698	6.68597	5.64948	6.24629	6.84117	5.18831	6.48919
Lchi00678	10.5274	8.99241	10.1351	8.4994	7.31147	9.27133	4.72069
Lchi02608	331.16	246.581	190.852	116.419	19.9853	99.5826	271.891
Lchi04823	24.7983	22.1761	22.729	27.2102	28.6991	15.392	17.0137
Lchi05169	19.4458	12.7874	8.75061	14.3594	17.6783	12.2505	9.60035
Lchi05330	0.655305	0.1866	0.0739933	2.16841	5.15021	0.574012	2.24756
Lchi05563	35.4473	25.0974	29.3087	27.3633	18.4051	21.7718	24.5195
Lchi09383	15.3022	16.0522	15.7238	15.1394	9.05412	5.83196	9.65474
Lchi13211	14.3125	9.97111	11.8907	12.354	11.4309	11.9393	17.2248
Lchi14050	18.3906	14.8913	14.5192	15.9935	15.009	13.2354	9.86286
Lchi16797	9.53361	7.94408	8.87754	11.4367	10.7253	7.74343	10.7995
Lchi24704	22.8774	20.9532	21.3325	19.7749	13.0231	14.3907	24.8993
Lchi31398	3.06039	0.646236	1.79686	0.932277	1.0271	0.934059	2.03368
Lchi32888	2.22795	0.610452	1.16349	1.26426	1.02208	0.345435	1.89386
Lchi34969	0.653748	0	0.139018	1.14663	1.02624	0.383064	1.31764
Lchi05521	205.316	136.779	102.614	83.6425	85.0948	81.3524	76.0965
Lchi06522	0.00853432	0	0	0.0471982	0.29048	0.0888509	0
Lchi06993	0.348834	0.346153	0.266102	0.210061	0.408184	0.206229	0.258106
Lchi16965	#N/A	#N/A	#N/A	#N/A	#N/A	#N/A	#N/A
Lchi20923	38.6785	29.8155	34.1486	28.5661	22.736	38.9927	21.5461
Lchi22999	4.19888	4.39262	4.18192	4.54739	3.41724	3.17267	2.70266
Lchi23560	10.2215	7.78042	9.23695	7.96629	8.77264	5.07921	5.34124
Lchi30203	29.111	23.0307	28.6528	20.5931	20.2092	17.0119	13.3422
Lchi31654	3.58498	1.76058	1.77337	2.06221	1.69521	1.87438	1.01959
Lchi35257	12.9731	7.25088	5.07384	5.49873	5.25546	5.7547	2.15665
Lchi00140	7.44542	4.88767	6.23205	5.62672	4.01103	2.74419	7.70547
Lchi01886	6.92669	3.14548	3.74232	4.36988	1.36628	2.87593	4.02251
Lchi03021	6.76343	7.069	6.1278	5.72982	7.48088	7.07644	6.62228
Lchi03271	46.3732	27.8601	46.4365	51.8253	42.6441	25.1422	31.0507
Lchi04421	136.205	75.228	117.228	116.169	106.709	55.2353	74.3689
Lchi06004	23.8301	21.3564	21.5728	21.6734	20.4363	17.3412	16.4204
Lchi09042	1.93869	2.15888	1.89048	1.95933	2.80471	1.62352	1.70387
Lchi09730	31.7791	29.138	34.8258	16.7267	8.17214	13.5173	34.6825
Lchi12053	36.131	21.0301	27.259	41.5511	37.0525	26.6674	39.2859
Lchi14157	14.0041	8.49053	11.7128	11.4571	11.3571	10.5944	9.47944
Lchi16452	65.7302	72.1857	69.0568	71.0905	73.9773	52.2156	72.5536
Lchi16857	184.358	146.862	330.17	150.456	25.4969	170.846	248.955
Lchi17591	13.0785	15.0672	12.7887	13.87	15.3194	8.02711	4.97034
Lchi29480	36.875	36.1805	31.8823	32.1696	32.3622	27.2855	31.7202
Lchi30753	0.369598	0.584194	0.368138	0.450825	0.353298	0.295013	0.331054
Lchi31059	2.08199	0.917916	2.08913	6.77634	49.1119	3.02018	1.48225
Lchi31193	0.0927266	0.11649	0.0759371	0.162626	0.255006	0.137952	0.188547
Lchi04963	37.2248	28.1649	46.9848	60.9624	50.7681	73.9476	48.5457
Lchi15287	1.59998	1.43943	2.16751	1.07407	5.99662	5.06309	1.39065
Lchi34124	3.52165	3.33865	1.92294	3.25845	6.59811	3.66817	5.69359
Lchi00483	4.941	1.39134	3.85489	4.27365	4.6668	3.90442	2.44969
Lchi00484	9.19551	2.5317	7.47076	6.89327	7.46491	3.49486	7.98043
Lchi03935	33.7085	48.7308	28.7718	37.6294	35.8602	42.2462	40.5251
Lchi04403	25.7163	26.3198	27.9632	29.9159	31.3277	16.3596	19.8499
Lchi11324	15.357	13.6837	17.2755	18.6742	17.9034	17.2446	12.4787
Lchi11611	33.7969	28.7318	31.902	29.0728	22.0404	25.9937	35.5906
Lchi15582	170.336	134.436	126.487	104.836	60.3403	91.8961	73.633
Lchi18490	85.9293	71.9851	82.702	66.1407	54.9996	59.8154	63.4572
Lchi22778	14.3483	9.13355	10.9571	10.7557	11.1881	9.36507	10.0065
Lchi00327	29.0373	26.4466	23.793	19.0633	13.1791	23.4078	21.7281
Lchi00584	4.03373	3.38329	3.10714	2.10994	3.92832	3.36631	3.70903
Lchi01713	14.6133	18.5902	17.8684	18.2823	18.5873	24.3426	29.5452
Lchi01743	16.392	8.25757	16.7395	11.1229	12.1842	16.7432	10.2558
Lchi01904	4.5572	2.24972	2.9357	4.47986	4.21343	2.06276	3.57264
Lchi02623	6.53548	5.45585	8.55921	3.2801	7.61948	5.13309	5.22287
Lchi05098	1.07518	1.05698	1.02055	1.04611	1.29588	1.10514	1.22361
Lchi05172	4.31639	5.51502	4.67803	4.53121	6.28714	5.87699	4.48884
Lchi05328	1.34712	0	0.142082	2.32276	4.59563	0.406788	1.50098
Lchi05897	16.4315	13.674	12.7312	13.9195	12.5408	12.6014	20.2864
Lchi08342	0.0183778	0.0612145	0.0180709	0.0172391	0.0286542	0.0176648	0
Lchi08343	0	0	0	0	0.0487784	0.0168885	0.042214
Lchi13494	0.364843	0.172012	0.355787	0.193342	0.143146	0.274986	0.821524
Lchi13498	0.246072	0.291454	0.144145	0.160952	0.252105	0.130031	0.0649598
Lchi14963	0.579624	0.0977451	0.979354	1.52021	0.53946	0.804837	0.91302
Lchi15076	2.24403	1.99775	1.42289	2.2893	1.79243	1.20981	1.81601
Lchi15949	65.2707	50.7426	74.1031	49.8747	48.2064	49.1521	74.2976
Lchi17321	0.522501	0.623877	0.857786	0.317049	0.636734	0.284732	0.17895
Lchi17781	87.2415	85.7998	53.0984	48.0605	32.0176	58.481	91.4507
Lchi22556	24.1448	16.8575	19.6227	20.1325	19.1138	12.79	19.4098
Lchi24582	0.0484956	0.0910402	0.127756	0.0331786	0	0.0557823	0.057289
Lchi26033	2.3919	2.73354	2.41674	3.35909	3.62676	3.98752	2.98315
Lchi26079	58.1563	40.0674	47.432	60.8694	62.3471	34.8815	56.2608
Lchi27061	0.794193	0.876104	0.400039	0.229552	0.433265	0.31311	0.204901
Lchi30469	1.28119	2.38316	1.57235	1.80792	1.92119	1.31721	1.45337
Lchi31981	0	0.0196403	0	0	0	0.0661962	0
Lchi32431	0.512901	1.21337	0.551328	0.966492	0.88915	0.41594	0.268737
Lchi34026	3.44132	2.7506	2.22845	1.87171	2.66776	3.61491	3.11144
Lchi34096	2.54237	2.79149	1.89675	1.99928	3.16078	2.29427	3.21175
Lchi35474	0	0	0	0	0.0500209	0	0
Lchi01081	44.3434	43.6534	40.7419	39.1419	37.1734	40.3779	48.3707
Lchi01465	11.2635	11.5057	8.64615	12.8495	9.88765	7.83766	8.44312
Lchi02190	0.0422779	0.0852933	0.0837141	0.309908	0.148317	7.15645	0.0847945
Lchi02758	14.2557	9.37716	12.7864	10.8457	10.9624	12.7832	9.49158
Lchi04449	9.8217	9.17255	6.98086	10.0325	13.1878	5.84606	8.55868
Lchi04815	37.1094	23.5189	38.0262	20.0336	12.0006	12.3902	22.064
Lchi10475	12.2339	12.8125	11.5947	10.6756	9.65927	9.9298	14.9674
Lchi10916	9.61529	9.19532	10.531	9.14057	11.3444	12.4774	11.4407
Lchi12045	18.289	24.6022	20.1653	17.9723	18.6732	22.7053	16.6836
Lchi12403	1.91037	0.318192	1.15626	0.577008	0.505901	0.368674	0.296672
Lchi13759	85.2746	87.3552	77.8751	102.045	93.8375	85.2905	92.177
Lchi15097	5.65525	2.83695	4.17673	5.0358	4.64676	2.33773	5.06942
Lchi17021	7.33942	6.459	8.85826	10.7024	8.86964	5.38744	5.3883
Lchi19539	18.6896	21.2537	19.551	15.0759	15.665	16.952	12.4419
Lchi27083	18.9161	23.1898	23.1124	21.8974	29.2621	29.6178	25.9001
Lchi27335	0.0582985	0.249256	0.028103	0.0536185	0.256605	0.109885	0.123415
Lchi27482	22.6762	19.4989	25.9053	23.0976	20.6703	20.4738	20.7276
Lchi28264	11.5038	8.99253	9.83907	15.8068	18.5257	10.7959	15.2592
Lchi29307	0	0	0	0	0	0	0
Lchi33997	17.6016	8.89676	16.1694	14.5841	14.3848	12.8945	13.2761
