# Supplementary material for: The Identification and Expression Analysis of the Liriodendron chinense F-Box Gene Family
Source: Plants (Basel). 2024 Jan 8;13(2):171. doi: 10.3390/plants13020171 (PMC10819036; doi:10.3390/plants13020171)
Supplement: Supplementary file 1 [file plants-13-00171-s001.zip › Table S8.xlsx]

## Sheet: Sheet1
Primer name	Primer sequence（5′ to 3′）
ACT97-F	TTCCCGTTCAGCAGTGGTCG
ACT97-R	TGGTCGCACAACTGGTATCG
Lchi00327-F	TTTCAAGCGGTCGAGGGTGT
Lchi00327-R	CGCAAACATAGGCCCGAACC
Lchi00669-F	TGGACTTAGGAGAGCACGCG
Lchi00669-R	CTTCCATCTTCCGGCACCCT
Lchi01713-F	GCATCTGGAGGTGTCATGGC
Lchi01713-R	AGCTGTCCCATCCTCGCATC
Lchi02608-F	TGGGAGGCTTTGGGTTGTGT
Lchi02608-R	TCGAGTCTGCCAAGTAGCCG
Lchi02623-F	GGGGAGATGTTGGTGGTGGT
Lchi02623-R	TCTCCGCACCCAACACAGTT
Lchi03271-F	GGCCTTCACTCTGCATCCCA
Lchi03271-R	TGTGTCCCCATGCGAACCTT
Lchi03935-F	ACGGCGCGCATACTGAGTAT
Lchi03935-R	CTCTGCTGCTCGAGGGCTTT
Lchi04421-F	CCTTCTCACTATCGCCCGCA
Lchi04421-R	ATGCGATCAGTGAGGAGGCC
Lchi04815-F	CGGTGGAATTTGCGGTCAGG
Lchi04815-R	GATCGCCGCACACTCTAGCT
Lchi04963-F	AGGCTCAGTCGCTCTTTCCG
Lchi04963-R	CCAACCAAGCCTCCTTTGCG
Lchi05521-F	ATGGCTGTGAGTCGGGTCTG
Lchi05521-R	CGCTGCCATGCTCTTGTCTG
Lchi07256-F	TGGAGGCGACGAAGATGGTC
Lchi07256-R	GGCTGGTCGACGATGTCCTT
Lchi09383-F	CTCTGTGGCAAGTGTCGGGA
Lchi09383-R	CCTTGCGCCAACACCCATTT
Lchi13211-F	TCGTACCGTCGGAACCATGG
Lchi13211-R	ACTGAGTCGGGATGCCTTGG
Lchi13759-F	GGGATGTGGAGCTCGACGAA
Lchi13759-R	TCGTCCATGTACTCCCACGC
Lchi15582-F	GAGCTGCTGAGGGATGTGGT
Lchi15582-R	CCGAGGTCCAGGCTGTTTCA
Lchi15949-F	AACCCCAGCAGCCATCATCA
Lchi15949-R	GCCCCATTCCATAGCCCAGT
Lchi16857-F	TGCTGCTGAGGAAGGTCTGG
Lchi16857-R	TGCAGCTTCCTTAGGGCCAA
Lchi17375-F	AAGAGCTTGACAGTGGCCGA
Lchi17375-R	TGGCATCCTCCAGCGAAGAG
Lchi20923-F	TCTTCACCCGGTTCGACTCG
Lchi20923-R	AATTGAGGGAGAGAGCGGCC
Lchi21166-F	CGAGATGACTGGGTTTTGTGGC
Lchi21166-R	GCCCTCTGACGTCCTGTTGT
Lchi21170-F	GACGCGGTGAAAGCCAGTTT
Lchi21170-R	AGTAACCTCCTCCAAGCACGT
Lchi21278-F	CCATGAATGTTCCGCGGCTG
Lchi21278-R	AGTGCCTCAGGACCATGACG
Lchi21894-F	AGTTGCTGCGATTTATGGCCG
Lchi21894-R	GCAGATCCGGAGCAGAAACC
Lchi22556-F	CTCTACTTCATGCGGGCCGA
Lchi22556-R	GCATTCTTCGTCAGCAGCCC
Lchi27116-F	TGGTGCAGCTCAAGGTCACT
Lchi27116-R	AAATCGATCGCCTGCCCAGA
Lchi27482-F	GCCCTCGTTTGCCACAGATG
Lchi27482-R	TAGTGTCACCAGGCCTTGCA
Lchi30203-F	ATGCCTTCGCCTCATACGCT
Lchi30203-R	AGAGATTTCAGACGCGGGCA
Lchi33849-F	GATGGGAGGGCTTCTGTGCT
Lchi33849-R	CCGCGAAAGGAAGAACGTCA
Lchi34216-F	GCACTCGTCTTTGGTTGCGT
Lchi34216-R	GCCTTGGGAAGCTTCATCTCC
